# Supplementary material for: Impacts of maternal microbiota and microbial metabolites on fetal intestine, brain, and placenta
Source: BMC Biol. 2023 Oct 4;21:207. doi: 10.1186/s12915-023-01709-9 (PMC10552303; doi:10.1186/s12915-023-01709-9)
Supplement: Supplementary file 1 — Additional file 1: Table S1. Differential gene expression analysis and normalized counts in fetal intestine, brain and placenta: GF vs SPF. Table S2. Raw counts. Table S3. Differential gene expression analysis in fetal intestine, brain and placenta: male vs female. Table S4. g:Profiler over-representation analysis of significantly differentially expressed genes in fetal intestine, brain and placenta. Table S5. Gene set enrichment analysis: Mouse MSigDB Hallmark gene sets, Human C2 curated gene sets and Human C7 immunologic signature gene sets in fetal intestine, brain and placenta. Table S6. List of metabolites, with prioritization scores. Table S7. Overview of metabolite-gene associations. [file 12915_2023_1709_MOESM1_ESM.xlsx]

## Sheet: Content
Supplementary Data
Husso et al. 2023 Impacts of maternal microbiota and microbial metabolites on fetal intestine, brain and placenta
CC-BY 4.0
Table of contents
Table S1: RNASeq DE & norm counts	Differential gene expression analysis and normalized counts in fetal intestine, brain and placenta (GF vs SPF)
Table S2: RNASeq raw counts HTSeq	Raw counts, to be used in e.g. DESeq2 analyses
Table S3: RNASeq DE male vs female	Differential gene expression analysis in fetal intestine, brain and placenta (MALE VS FEMALE)
Table S4: ORA gprofiler DE	g:Profiler over-representation analysis of significantly differentially expressed genes in fetal intestine, brain and placenta (all DE genes / all genes upregulated in GF / all genes downregulated in GF)
Table S5a-S5b: GSEA (two sheets)	Mouse MSigDB Hallmark gene sets, Human C2 curated gene sets and Human C7 immunologic signature gene sets in fetal intestine, brain and placenta
Table S6: Metabolites	List of metabolites, with prioritization scores
Table S7: Associations overview	Overview of metabolite-gene associations

## Sheet: S1 RNASeq DE & norm counts
		INTESTINE differential gene expression (sex controlled)						BRAIN differential gene expression (sex controlled)						PLACENTA differential gene expression (sex controlled)						INTESTINE normalized counts (from the QuantSeq pipeline)																								BRAIN normalized counts
																				male	female	female	male	male	female	female	male	female	male	male	female	male	female	male	female	female	male	female	male	male	female	female	male	male	female	male	male	female	female
Ensembl symbol	Gene symbol	baseMean	log2FoldChange	lfcSE	stat	pvalue	padj	baseMean	log2FoldChange	lfcSE	stat	pvalue	padj	baseMean	log2FoldChange	lfcSE	stat	pvalue	padj	GF-A1	GF-A2	GF-B1	GF-B3	GF-C1	GF-C3	GF-D1	GF-D3	GF-E1	GF-E2	GF-F1	GF-F2	SPF-B1	SPF-B4	SPF-C1	SPF-C2	SPF-D1	SPF-D2	SPF-E1	SPF-E3	SPF-F1	SPF-F4	SPF-G1	SPF-G3	GF-A1	GF-A2	GF-B3	GF-C1	GF-C3	GF-D1
ENSMUSG00000000001	Gnai3	278.282	-0.0601777	0.126999	-0.473844	0.635611	0.80624	229.447	-0.105522	0.12878	-0.819396	0.412561	0.69698	615.421	-0.17524	0.095762	-1.82995	0.0672569	0.319582	279.107	301.942	223.213	327.861	227.308	355.218	210.65	165.249	255.286	446.729	308.475	181.208	257.948	333.113	303.494	336.296	280.741	197.203	261.78	323.873	248.19	352.463	229.105	270.729	182.835	177.222	153.276	312.542	172.285	222.239
ENSMUSG00000000003	Pbsn	#N/A	#N/A	#N/A	#N/A	#N/A	#N/A	#N/A	#N/A	#N/A	#N/A	#N/A	#N/A	#N/A	#N/A	#N/A	#N/A	#N/A	#N/A	0	0	0	0	0	0	0	0	0	0	0	0	0	0	0	0	0	0	0	0	0	0	0	0	0	0	0	0	0	0
ENSMUSG00000000028	Cdc45	24.4362	0.236998	0.147955	1.60182	0.109195	0.279632	23.0742	-0.0422264	0.151318	-0.279057	0.780201	0.911106	20.5595	-0.324617	0.182039	-1.78323	0.0745491	0.336496	25.4699	18.1495	26.3898	34.6776	32.0152	32.4831	21.3235	26.2739	29.6598	20.4922	18.2314	33.1478	33.8719	20.1887	23.0178	23.6163	16.0998	24.9252	20.5895	16.5382	29.498	15.1056	24.1163	20.4968	15.7498	25.1975	11.1318	25.2865	20.0073	25.0269
ENSMUSG00000000031	H19	16149.8	0.426218	0.0707149	6.02728	1.66746e-09	2.118e-07	1258.97	0.00263347	0.0733386	0.0359083	0.971355	0.988216	20170.5	0.121096	0.0498629	2.42857	0.0151585	0.143365	18264	18468	19486.1	18293.2	18904.2	17429.8	20146.8	17972.7	20259.7	16594.5	16126	20268.8	12928.7	17500.2	12841.4	14166.9	10035.2	12071.9	12531.1	11520.2	14315.7	15048.9	15675	16677.6	1183.29	1483.29	1492.52	930.545	1302.7	1188.28
ENSMUSG00000000037	Scml2	#N/A	#N/A	#N/A	#N/A	#N/A	#N/A	9.53677	0.136028	0.237624	0.572453	0.567015	NA	#N/A	#N/A	#N/A	#N/A	#N/A	#N/A	4.24498	5.77485	1.64936	2.36438	3.20152	4.19136	1.29233	5.53134	5.29639	0	2.91702	0	2.60553	2.24319	4.26255	0.944651	4.02496	2.19929	1.9609	4.13455	2.03435	1.2588	1.26928	2.5621	11.6412	9.23909	10.2755	9.10315	7.78062	7.00754
ENSMUSG00000000049	Apoh	35.5622	-0.865263	0.588596	-1.47005	0.14155	0.331151	#N/A	#N/A	#N/A	#N/A	#N/A	#N/A	6.87774	0.0368071	0.28684	0.128319	0.897897	0.966241	19.1024	4.12489	62.1259	7.88127	32.8156	12.5741	8.40015	23.5082	14.8299	77.8702	5.10478	24.3084	306.15	26.9182	13.6402	52.9005	31.1934	14.6619	27.4526	5.51274	37.6354	13.8468	25.3856	5.1242	0	0	0.856292	0	1.11152	0
ENSMUSG00000000056	Narf	86.8258	-0.133344	0.106674	-1.25002	0.211293	0.425145	190.678	0.00501291	0.0769208	0.0651698	0.948039	0.978909	45.488	0.210161	0.131608	1.59686	0.110296	0.404058	90.2058	75.898	66.5242	74.084	65.6312	74.3967	69.7859	71.216	111.224	131.15	84.5936	92.8139	138.093	86.3627	93.7762	75.5721	74.4618	82.8398	84.3187	114.389	77.3052	83.0806	79.33	86.2574	221.183	176.383	137.007	196.224	174.508	196.211
ENSMUSG00000000058	Cav2	37.3005	0.00482054	0.135609	0.0355474	0.971643	0.986609	68.0759	-0.175081	0.0911266	-1.9213	0.054694	0.314099	52.9306	0.185425	0.158457	1.17019	0.241926	0.577098	35.0211	32.9991	40.1344	36.2539	59.2281	30.3874	41.3546	48.3992	33.8969	32.7874	26.9824	24.3084	32.5692	38.1342	40.9205	49.1219	33.2059	29.3238	28.4331	52.371	34.5839	37.7639	41.8862	35.0154	67.108	70.553	57.3715	66.7565	64.468	57.0614
ENSMUSG00000000078	Klf6	348.113	-0.124492	0.0792729	-1.57042	0.116318	0.291323	772.543	-0.0745715	0.0661395	-1.12749	0.259536	0.564571	2566.31	-0.103866	0.0485978	-2.13725	0.0325775	0.213839	348.088	342.366	255.101	319.98	319.352	390.844	277.851	318.744	376.044	352.465	335.457	362.416	386.922	431.814	361.464	324.96	305.897	316.697	362.767	487.877	376.354	341.134	293.204	365.526	759.416	689.572	631.943	825.353	659.13	763.822
ENSMUSG00000000085	Scmh1	49.3317	-0.112916	0.10278	-1.09862	0.271935	0.492822	189.668	-0.014359	0.0770878	-0.186269	0.852234	0.943815	78.7528	0.150318	0.130147	1.15498	0.248097	0.58369	47.756	47.0238	52.2297	39.4064	52.0247	47.1528	51.6932	47.7078	51.9046	49.1812	44.4846	37.5675	48.2023	52.7149	50.2981	46.2879	63.3931	70.3772	50.9834	49.6146	47.8071	39.0227	45.6941	51.242	204.063	205.78	220.923	205.327	186.735	180.194
ENSMUSG00000000088	Cox5a	905.739	0.0697159	0.0548692	1.27058	0.203877	0.416403	1273.72	-0.0381986	0.0532139	-0.717831	0.472862	0.738276	501.179	0.0872325	0.0689205	1.2657	0.205622	0.535278	802.301	956.975	866.464	1056.09	882.019	979.731	844.538	846.987	882.378	1110.67	927.612	1001.06	805.109	859.141	886.611	885.138	961.966	832.063	817.696	894.442	841.202	1077.53	822.493	893.319	1067.57	1172.52	1170.55	1497.97	1243.79	1311.41
ENSMUSG00000000093	Tbx2	22.4761	0.211337	0.159553	1.32455	0.185319	0.39264	10.3458	0.147345	0.22337	0.659646	0.509481	NA	32.1729	-0.177626	0.124012	-1.43233	0.152049	0.466426	28.6536	17.3246	21.4417	29.1607	36.8175	25.1482	28.4313	20.0511	26.4819	4.09843	24.7947	22.0986	22.147	15.7023	18.7552	27.3949	22.1373	17.5943	16.6677	23.4291	20.3435	16.3644	33.0013	21.3508	10.9564	10.079	11.1318	7.08023	12.2267	16.0172
ENSMUSG00000000094	Tbx4	#N/A	#N/A	#N/A	#N/A	#N/A	#N/A	#N/A	#N/A	#N/A	#N/A	#N/A	#N/A	9.32675	0.378368	0.255953	1.47827	0.139335	0.446335	0	0	0.549787	0	0.80038	0	0.646165	0	0	0	0	0	0	0	0	0	0	0	0.980451	0	0	0	0.63464	0	5.47821	6.71934	4.28146	4.04585	3.33455	4.00431
ENSMUSG00000000103	Zfy2	#N/A	#N/A	#N/A	#N/A	#N/A	#N/A	#N/A	#N/A	#N/A	#N/A	#N/A	#N/A	#N/A	#N/A	#N/A	#N/A	#N/A	#N/A	0	0	0	0	0	0	0	0	0	0	0	0	0	0	0	0	0	0	0	0	0	0	0	0	0	0	0	0	0	0
ENSMUSG00000000120	Ngfr	43.0259	0.284411	0.143659	1.97976	0.0477307	0.162054	101.919	-0.0440858	0.130394	-0.338096	0.735291	0.888022	#N/A	#N/A	#N/A	#N/A	#N/A	#N/A	55.1847	55.2736	40.1344	49.652	54.4259	30.3874	52.3394	47.0164	66.7345	32.7874	39.3798	39.7774	39.083	38.1342	41.773	48.1772	29.181	27.1245	28.4331	52.371	39.6698	33.9875	61.5601	29.8912	115.727	97.4304	107.036	86.9857	111.152	107.115
ENSMUSG00000000125	Wnt3	#N/A	#N/A	#N/A	#N/A	#N/A	#N/A	59.4355	-0.0439546	0.109715	-0.400626	0.688695	0.865927	5.04903	-0.0588373	0.343732	-0.171172	0.864089	0.952809	0	0	0.549787	0	0	2.09568	1.29233	2.07425	0	4.09843	0.729255	2.20986	1.30277	1.12159	0.852511	0.944651	2.01248	2.19929	0	0	0	2.51759	1.90392	0.854034	67.108	52.0748	53.0901	46.5272	54.4644	52.056
ENSMUSG00000000126	Wnt9a	#N/A	#N/A	#N/A	#N/A	#N/A	#N/A	#N/A	#N/A	#N/A	#N/A	#N/A	#N/A	13.8904	-0.449397	0.231899	-1.9379	0.0526352	0.278303	1.06124	3.29991	2.19915	5.51689	3.20152	6.28704	4.52316	4.83992	2.11855	4.09843	2.18776	4.41971	2.60553	4.48637	1.70502	0.944651	0	4.39857	1.9609	1.37818	3.05152	5.03519	0.63464	5.97824	2.05433	3.35967	4.28146	1.01146	1.11152	2.00215
ENSMUSG00000000127	Fer	63.3249	0.115593	0.0910707	1.26926	0.204347	0.417195	172.04	-0.0666766	0.0747421	-0.892089	0.372345	0.665241	215.589	-0.214272	0.0693134	-3.09134	0.00199254	0.0413598	66.8584	58.5735	78.0697	75.6602	59.2281	71.2531	63.9704	69.1418	74.1494	40.9843	71.467	50.8267	52.1106	63.9308	60.5282	71.7935	68.4243	57.9145	62.7488	63.3965	53.9102	46.5755	72.349	65.7606	173.248	162.944	129.3	182.063	173.397	172.185
ENSMUSG00000000131	Xpo6	41.9759	-0.0472337	0.119953	-0.39377	0.693751	0.843046	97.4454	0.0849442	0.0953077	0.891263	0.372788	0.665747	59.4406	0.0232768	0.103234	0.225477	0.821608	0.937861	47.756	52.7986	47.8314	33.8895	32.0152	33.5309	50.4009	38.028	31.7783	40.9843	38.6505	48.6168	44.2941	43.7422	46.8881	34.9521	57.3557	45.4519	46.0812	39.9674	43.7385	27.6935	35.5398	45.2638	93.1295	113.389	107.893	102.158	74.4717	80.0862
ENSMUSG00000000134	Tfe3	105.6	-0.031844	0.0750004	-0.424584	0.67114	0.828833	168.531	0.186588	0.0800743	2.33019	0.0197963	0.208742	226.811	0.0388091	0.0671882	0.577618	0.563522	0.826843	98.6958	108.897	111.607	115.855	101.648	98.497	106.617	114.084	94.2757	118.854	88.9691	101.653	105.524	102.065	106.564	92.5758	127.792	111.431	112.752	84.0693	93.5799	105.739	126.293	105.9	184.205	183.102	220.923	189.143	181.177	190.205
ENSMUSG00000000142	Axin2	18.815	-0.4639	0.17028	-2.72433	0.00644314	0.0410296	47.1909	-0.158645	0.147773	-1.07357	0.283014	0.588067	34.9932	-0.259717	0.141473	-1.83581	0.0663857	0.318376	16.9799	16.4996	10.4459	14.1863	20.0095	14.6698	12.9233	15.2112	18.0077	4.09843	27.7117	13.2591	16.936	31.4046	25.5753	19.8377	16.0998	25.6583	14.7068	30.3201	19.3263	27.6935	17.7699	22.2049	37.6627	51.2349	30.8265	41.4699	32.234	51.0549
ENSMUSG00000000148	Brat1	7.9648	0.386075	0.259006	1.4906	0.136066	0.322516	15.1111	-0.211155	0.185023	-1.14124	0.25377	0.557835	15.81	-0.290573	0.188237	-1.54366	0.122671	0.425017	5.30622	8.24979	7.14722	4.72876	12.0057	9.43056	11.631	5.53134	10.5928	16.3937	7.29255	13.2591	2.60553	1.12159	5.11506	5.66791	6.03744	5.13167	10.785	9.64729	5.08587	12.588	6.3464	9.39437	10.2716	14.2786	14.557	14.1605	10.0037	14.0151
ENSMUSG00000000149	Gna12	36.7158	0.0536132	0.124043	0.432216	0.665585	0.825698	106.108	-0.0956639	0.0967328	-0.98895	0.322688	0.624289	105.447	-0.288216	0.0828563	-3.4785	0.000504228	0.0173191	41.3886	31.3492	30.788	38.6182	33.616	37.7223	40.0622	39.4108	43.4304	49.1812	35.0042	28.7281	42.9913	38.1342	32.3954	39.6754	39.2434	26.3914	32.3549	39.9674	41.7041	40.2815	40.617	17.9347	101.347	112.549	71.9285	131.49	77.8062	97.1045
ENSMUSG00000000154	Slc22a18	39.039	-0.470404	0.129092	-3.64393	0.000268502	0.00378146	#N/A	#N/A	#N/A	#N/A	#N/A	#N/A	39.8655	0.865926	0.141671	6.11225	9.82377e-10	9.4238e-07	25.4699	41.2489	28.5889	44.9232	26.4125	36.6744	31.0159	27.6567	26.4819	24.5906	27.7117	53.0365	39.083	44.8637	55.4132	38.7307	55.3432	39.5872	43.1398	52.371	39.6698	60.4223	36.8091	37.5775	1.36955	1.67983	1.71258	0	3.33455	1.00108
ENSMUSG00000000157	Itgb2l	#N/A	#N/A	#N/A	#N/A	#N/A	#N/A	#N/A	#N/A	#N/A	#N/A	#N/A	#N/A	#N/A	#N/A	#N/A	#N/A	#N/A	#N/A	0	0	0	0	0.80038	0	0	0	0	0	0	2.20986	0	1.12159	0	0	0	0.733096	0	0	0	0	0	0	0	0	0	0	0	0
ENSMUSG00000000159	Igsf5	51.2776	-0.152064	0.12261	-1.24022	0.214894	0.429789	#N/A	#N/A	#N/A	#N/A	#N/A	#N/A	19.0616	-0.146905	0.263469	-0.55758	0.577131	0.832832	41.3886	47.0238	53.8791	52.8045	45.6217	57.6312	43.9392	47.0164	42.3711	57.378	53.9649	41.9873	32.5692	38.1342	44.3305	57.6237	51.3182	78.4412	58.827	55.1274	52.893	60.4223	40.617	75.155	0.684776	0.839917	1.71258	0	2.22304	0
ENSMUSG00000000167	Pih1d2	#N/A	#N/A	#N/A	#N/A	#N/A	#N/A	22.089	-0.0743885	0.150944	-0.492823	0.622138	0.827211	6.74579	0.100722	0.29417	0.342394	0.732054	0.902452	2.12249	6.59983	6.04765	3.15251	4.0019	1.04784	0.646165	2.07425	2.11855	4.09843	6.56329	4.41971	0	5.60797	5.96757	1.8893	1.00624	4.39857	2.94135	1.37818	5.08587	2.51759	1.90392	3.41614	21.228	19.3181	24.8325	23.2636	15.5612	24.0259
ENSMUSG00000000168	Dlat	161.35	0.256861	0.0703494	3.65121	0.000261006	0.00372072	274.571	-0.104511	0.0709375	-1.47329	0.140673	0.449257	161.443	0.0150638	0.0623093	0.241758	0.808968	0.932575	154.942	199.645	162.737	174.176	180.886	150.889	159.603	173.546	208.678	188.528	181.584	183.418	153.726	124.497	161.977	136.974	136.849	156.149	141.185	117.146	142.404	146.02	154.218	181.909	257.476	278.852	255.175	272.083	277.879	233.251
ENSMUSG00000000171	Sdhd	14.3569	-0.0686315	0.435179	-0.157709	0.874686	0.940685	5.29838	0.204889	0.417491	0.490763	0.623594	NA	6.21828	-1.03642	0.352863	-2.93718	0.00331216	0.0578443	5.30622	8.24979	5.49787	13.3982	7.20342	13.6219	3.23083	12.4455	5.29639	77.8702	13.8558	15.469	11.7249	5.60797	10.2301	8.50186	9.05616	6.59786	5.8827	35.8328	7.12021	33.9875	6.98104	21.3508	0.684776	4.19958	1.71258	4.04585	3.33455	7.00754
ENSMUSG00000000182	Fgf23	#N/A	#N/A	#N/A	#N/A	#N/A	#N/A	#N/A	#N/A	#N/A	#N/A	#N/A	#N/A	#N/A	#N/A	#N/A	#N/A	#N/A	#N/A	0	0	0	0	0	0	0	0	0	0	0	0	0	0	0	0	0	0	0	0	0	0	0	0	1.36955	0	0	0	0	0
ENSMUSG00000000183	Fgf6	#N/A	#N/A	#N/A	#N/A	#N/A	#N/A	#N/A	#N/A	#N/A	#N/A	#N/A	#N/A	#N/A	#N/A	#N/A	#N/A	#N/A	#N/A	1.06124	0	0.549787	0	1.60076	0	0	0	1.05928	0	0	0	0	0	0	0	0	0	0	0	0	0	0	0	0	0	0	0	0	1.00108
ENSMUSG00000000184	Ccnd2	3249.14	0.123759	0.0509998	2.42665	0.0152391	0.0760837	4934.75	0.237108	0.0586948	4.03968	5.35249e-05	0.0161449	171.802	0.176555	0.126634	1.39421	0.163253	0.483212	3522.27	3307.34	3551.07	3171.42	3447.24	3584.66	3982.32	3485.44	3335.66	2848.41	3417.29	2970.05	2997.66	2995.78	3400.66	3110.74	2895.96	3036.48	3213.92	2910.73	3244.78	2713.97	3623.79	3200.06	5384.39	5638.36	4736.15	6154.74	5517.57	5314.72
ENSMUSG00000000194	Gpr107	212.615	-0.326011	0.0789152	-4.13116	3.60942e-05	0.00076492	315.595	0.0931653	0.0617557	1.50861	0.131398	0.436073	611.495	-0.0689289	0.0466188	-1.47857	0.139256	0.446335	168.738	183.97	166.585	210.43	208.899	191.755	185.449	203.968	191.729	135.248	171.375	238.664	195.415	218.711	223.358	186.096	242.504	299.103	273.546	274.259	265.482	232.877	209.431	224.611	343.073	311.609	357.93	321.645	327.898	323.348
ENSMUSG00000000197	Nalcn	#N/A	#N/A	#N/A	#N/A	#N/A	#N/A	124.451	-0.281867	0.0770422	-3.6586	0.000253596	0.0377357	#N/A	#N/A	#N/A	#N/A	#N/A	#N/A	8.48996	4.12489	3.84851	0.788127	3.20152	1.04784	2.58466	3.45709	3.17783	0	5.83404	4.41971	1.30277	7.85116	7.67259	2.83395	6.03744	2.93238	3.9218	0	2.03435	2.51759	4.44248	3.41614	119.151	103.31	103.611	129.467	101.148	112.121
ENSMUSG00000000202	Btbd17	#N/A	#N/A	#N/A	#N/A	#N/A	#N/A	207.4	0.118705	0.0959232	1.23751	0.2159	0.528091	#N/A	#N/A	#N/A	#N/A	#N/A	#N/A	0	0.824979	1.09957	0.788127	1.60076	0	0	2.07425	1.05928	0	2.18776	2.20986	1.30277	0	1.70502	0.944651	2.01248	0.733096	0	1.37818	0	2.51759	0	3.41614	252.682	214.179	279.151	221.51	266.764	195.21
ENSMUSG00000000204	Slfn4	#N/A	#N/A	#N/A	#N/A	#N/A	#N/A	#N/A	#N/A	#N/A	#N/A	#N/A	#N/A	#N/A	#N/A	#N/A	#N/A	#N/A	#N/A	0	0	0.549787	1.57625	0	0	0	0	2.11855	0	0	2.20986	0	0	0	0	4.02496	2.19929	0	0	0	0	0	0	0.684776	0	0	0	0	0
ENSMUSG00000000214	Th	#N/A	#N/A	#N/A	#N/A	#N/A	#N/A	30.3765	0.171677	0.170771	1.0053	0.314751	0.614997	#N/A	#N/A	#N/A	#N/A	#N/A	#N/A	2.12249	1.64996	0	0	1.60076	0	0	0	4.23711	0	0.729255	0	0	0	0	0	0	0	0	0	0	0	0	0	30.8149	24.3576	44.5272	29.3324	61.1335	36.0388
ENSMUSG00000000215	Ins2	35.8212	-0.362691	0.731197	-0.496023	0.619878	0.795336	#N/A	#N/A	#N/A	#N/A	#N/A	#N/A	#N/A	#N/A	#N/A	#N/A	#N/A	#N/A	56.246	100.647	12.0953	87.4821	54.4259	24.1003	3.23083	4.83992	19.067	0	2.18776	6.62957	229.287	51.5933	28.9854	71.7935	7.04368	3.66548	7.8436	1.37818	26.4465	17.6232	36.1745	6.83227	0	3.35967	3.42517	0	1.11152	4.00431
ENSMUSG00000000216	Scnn1g	#N/A	#N/A	#N/A	#N/A	#N/A	#N/A	#N/A	#N/A	#N/A	#N/A	#N/A	#N/A	10.168	-0.400063	0.227876	-1.75561	0.0791542	0.344472	1.06124	0	0.549787	0.788127	1.60076	0	0.646165	0.691418	0	0	1.45851	0	0	0	1.70502	0	1.00624	0.733096	0.980451	2.75637	0	0	0.63464	0	0	1.67983	0	0	0	0
ENSMUSG00000000223	Drp2	#N/A	#N/A	#N/A	#N/A	#N/A	#N/A	158.331	0.102286	0.0783459	1.30558	0.191697	0.503872	24.4947	-0.312111	0.141862	-2.2001	0.0277995	0.19588	2.12249	1.64996	5.49787	0	2.40114	0	3.23083	2.07425	0	0	1.45851	0	1.30277	3.36478	2.55753	2.83395	2.01248	1.46619	0.980451	1.37818	1.01717	3.77639	3.1732	1.70807	177.357	177.222	178.109	153.742	156.724	137.148
ENSMUSG00000000244	Tspan32	#N/A	#N/A	#N/A	#N/A	#N/A	#N/A	#N/A	#N/A	#N/A	#N/A	#N/A	#N/A	#N/A	#N/A	#N/A	#N/A	#N/A	#N/A	0	0.824979	5.49787	1.57625	1.60076	2.09568	2.58466	2.76567	2.11855	0	0.729255	2.20986	6.51383	2.24319	0	0	1.00624	2.19929	0.980451	0	4.06869	1.2588	2.53856	1.70807	0	1.67983	0	0	0	0
ENSMUSG00000000247	Lhx2	#N/A	#N/A	#N/A	#N/A	#N/A	#N/A	472.219	0.031665	0.0874368	0.362147	0.717242	0.877863	118.712	-0.319387	0.0942532	-3.3886	0.000702501	0.021297	0	0.824979	1.09957	0	0	0	0	0	1.05928	0	0	0	1.30277	1.12159	0	2.83395	0	0.733096	0	1.37818	2.03435	0	0	1.70807	374.572	451.035	429.002	691.84	382.362	515.555
ENSMUSG00000000248	Clec2g	#N/A	#N/A	#N/A	#N/A	#N/A	#N/A	#N/A	#N/A	#N/A	#N/A	#N/A	#N/A	#N/A	#N/A	#N/A	#N/A	#N/A	#N/A	0	0	0	0	0	0	0.646165	1.38284	0	0	0	0	0	0	0	0	0	0.733096	0	0	0	0	0	0	0	0	0	0	0	0
ENSMUSG00000000253	Gmpr	23.9732	0.401479	0.139718	2.87349	0.0040597	0.0298079	63.0428	0.0817297	0.101904	0.80203	0.422536	0.70434	51.8602	0.302136	0.134191	2.25153	0.0243518	0.184875	28.6536	21.4494	29.6885	26.0082	34.4163	26.196	31.6621	29.0395	21.1855	28.689	27.7117	19.8887	22.147	20.1887	21.3128	18.893	23.1435	15.395	21.5699	24.8073	19.3263	20.1408	26.6549	17.0807	67.7928	67.1934	53.0901	81.9284	62.245	54.0582
ENSMUSG00000000263	Glra1	#N/A	#N/A	#N/A	#N/A	#N/A	#N/A	68.7202	-0.0363228	0.262411	-0.138419	0.889909	0.959253	#N/A	#N/A	#N/A	#N/A	#N/A	#N/A	0	0	0.549787	0.788127	0	0	0	0	2.11855	0	0	0	1.30277	0	0	0	3.01872	0	0.980451	0	0	0	0	0	77.3797	52.9148	97.6173	32.3668	102.26	77.0829
ENSMUSG00000000266	Mid2	16.3427	-0.18841	0.214273	-0.879298	0.37924	0.603913	24.5108	-0.123412	0.190839	-0.646682	0.517837	0.763906	50.9565	-0.463128	0.18151	-2.55152	0.0107253	0.11551	11.6737	22.2744	17.5932	11.8219	13.6065	13.6219	9.04631	16.594	12.7113	16.3937	23.3362	11.0493	19.5415	26.9182	14.4927	11.3358	14.0874	14.6619	9.80451	20.6728	15.2576	36.5051	9.5196	19.6428	31.4997	25.1975	16.2695	19.2178	13.3382	20.0215
ENSMUSG00000000275	Trim25	194.426	-0.387503	0.0974144	-3.97788	6.95321e-05	0.001276	31.7308	-0.37199	0.134501	-2.76571	0.00567984	0.139926	441.353	-0.0118155	0.0530946	-0.222538	0.823895	0.938399	146.452	155.921	136.347	153.685	140.867	196.994	138.926	146.581	188.551	290.989	189.606	161.319	201.929	228.805	213.98	169.093	194.204	236.79	233.347	296.31	229.881	220.29	163.737	230.589	22.5976	21.8378	27.4013	38.4355	25.5649	28.0302
ENSMUSG00000000276	Dgke	10.7648	-0.0820324	0.218948	-0.374666	0.707909	0.851492	152.802	-0.00638463	0.0723767	-0.0882139	0.929707	0.972119	39.7408	-0.0511757	0.116553	-0.439078	0.660605	0.875758	12.7349	9.07477	17.0434	7.09314	9.60456	11.5262	6.46165	15.9026	6.35566	0	11.6681	15.469	11.7249	11.2159	11.9351	12.2805	14.0874	10.9964	10.785	4.13455	15.2576	10.0704	15.2314	7.6863	156.814	141.106	144.713	132.501	156.724	176.19
ENSMUSG00000000278	Scpep1	940.476	-0.191231	0.0693336	-2.75814	0.0058132	0.0382512	218.097	-0.0191561	0.0609189	-0.314452	0.753178	0.897018	1123.57	0.0827551	0.0559502	1.47909	0.139117	0.446335	857.486	956.975	781.796	896.889	1112.53	852.942	845.184	890.546	738.316	790.997	842.289	959.077	1100.84	1003.83	957.369	818.068	898.572	1275.59	1147.13	934.409	1101.6	1030.95	854.225	920.648	232.139	246.096	228.63	235.671	213.411	192.207
ENSMUSG00000000282	Mnt	128.273	-0.132986	0.0948411	-1.40219	0.160857	0.358026	347.666	0.107333	0.0597022	1.7978	0.0722081	0.346831	231.047	-0.00279218	0.0587931	-0.0474916	0.962121	0.988906	136.901	110.547	111.607	96.9396	107.251	135.171	121.479	109.935	128.173	155.74	121.786	143.641	149.818	150.294	140.664	86.9079	139.867	150.285	132.361	141.953	151.559	151.056	104.081	99.9219	369.779	355.285	365.637	325.691	355.686	376.405
ENSMUSG00000000290	Itgb2	6.90325	0.225916	0.284548	0.793948	0.427226	0.645723	#N/A	#N/A	#N/A	#N/A	#N/A	#N/A	17.507	-0.277791	0.180797	-1.53648	0.124421	0.426611	4.24498	6.59983	10.4459	12.61	13.6065	8.38272	4.52316	8.29701	8.47422	4.09843	3.64627	2.20986	1.30277	6.72956	3.41004	11.3358	5.0312	5.13167	5.8827	6.89092	5.08587	8.81158	9.5196	9.39437	3.42388	4.19958	4.28146	2.02292	1.11152	4.00431
ENSMUSG00000000295	Hddc2	30.1591	0.0247754	0.135898	0.182309	0.85534	0.930473	66.768	-0.05751	0.10422	-0.551815	0.581075	0.801744	15.0985	0.11545	0.192074	0.601074	0.547791	0.818912	38.2048	32.1742	24.1906	33.8895	33.616	27.2438	32.3083	23.5082	34.9562	32.7874	25.5239	28.7281	27.3581	24.6751	37.5105	40.62	30.1872	19.0605	21.5699	26.1855	32.5495	36.5051	33.0013	27.3291	69.1623	59.6341	54.8027	75.8596	71.1371	72.0776
ENSMUSG00000000296	Tpd52l1	11.987	0.265802	0.19482	1.36435	0.172459	0.374644	67.3976	-0.280443	0.0992227	-2.82639	0.00470753	0.128719	7.45359	-0.359777	0.253152	-1.42119	0.155261	0.471754	14.8574	13.1997	11.5455	12.61	16.0076	11.5262	11.631	10.3713	13.7706	16.3937	10.9388	15.469	5.21106	15.7023	8.52511	10.3912	12.0749	7.33096	8.82406	16.5382	9.15456	12.588	10.1542	12.8105	69.1623	50.395	64.2219	62.7106	44.4607	61.0657
ENSMUSG00000000301	Pemt	9.77302	-0.606425	0.354797	-1.70922	0.0874108	0.241986	14.9454	0.146325	0.180608	0.810178	0.417838	0.700095	7.19025	0.2481	0.271372	0.914243	0.360589	0.689603	7.42871	3.29991	13.1949	5.51689	12.8061	6.28704	8.40015	7.6056	7.41494	4.09843	7.29255	4.41971	54.7162	5.60797	7.67259	15.1144	12.0749	9.53024	3.9218	2.75637	10.1717	10.0704	5.71176	9.39437	14.3803	16.7983	19.6947	16.1834	14.4497	11.0118
ENSMUSG00000000303	Cdh1	3958.06	-0.0933344	0.0552486	-1.68935	0.0911519	0.248938	147.802	-0.31601	0.121354	-2.60403	0.00921346	0.162992	3088.72	0.303362	0.067126	4.5193	6.20456e-06	0.000841689	3888.4	3704.98	3033.72	3775.13	4127.56	3764.89	3849.85	4028.89	3654.51	3782.85	3740.35	4600.92	4039.88	4622.09	4144.91	3786.16	3528.88	3965.31	4407.13	4191.06	4387.07	3890.94	3508.92	4553.71	128.738	167.143	143.001	116.318	128.936	141.152
ENSMUSG00000000305	Cdh4	41.6485	-0.276997	0.1175	-2.35741	0.0184028	0.0859194	929.063	0.0895396	0.0512438	1.74733	0.0805809	0.360857	31.9669	-0.187614	0.137539	-1.36409	0.17254	0.495486	47.756	40.424	43.4331	49.652	38.4183	23.0525	27.7851	40.7936	36.0154	28.689	43.026	28.7281	44.2941	37.0126	46.8881	36.8414	50.312	61.58	49.0225	44.1019	46.79	28.9523	46.9634	58.9283	997.033	949.946	1004.43	861.765	1021.48	957.03
ENSMUSG00000000308	Ckmt1	2069.42	-0.155703	0.0646567	-2.40815	0.0160336	0.0784188	285.043	-0.0522071	0.080982	-0.644676	0.519137	0.76467	34.3697	0.624757	0.377473	1.6551	0.0979038	0.380934	1950.57	2012.12	1809.35	2027.85	1989.75	1978.32	1778.25	1888.26	1628.11	2155.77	1814.39	2477.25	2145.66	2358.71	1965.04	1705.1	2081.91	2337.11	2449.17	2316.73	2405.61	2371.57	1898.21	2112.88	267.747	280.532	330.529	230.613	296.775	300.323
ENSMUSG00000000317	Bcl6b	17.4308	0.130202	0.197681	0.658648	0.510122	0.712498	40.8923	0.0171111	0.116293	0.147138	0.883023	0.956415	10.6236	0.375756	0.243481	1.54326	0.122767	0.425048	19.1024	12.3747	20.8919	17.3388	16.808	17.8133	22.6158	17.2854	23.3041	16.3937	22.6069	11.0493	13.0277	7.85116	17.9027	28.3395	15.0936	13.9288	10.785	20.6728	23.395	12.588	28.5588	8.54034	36.9779	38.6362	39.3894	50.5731	40.0146	45.0485
ENSMUSG00000000318	Clec10a	#N/A	#N/A	#N/A	#N/A	#N/A	#N/A	6.18161	-0.108116	0.318856	-0.339073	0.734555	NA	12.2539	0.838649	0.408136	2.05483	0.0398957	0.23941	4.24498	4.94987	3.29872	3.15251	8.0038	4.19136	3.23083	3.45709	3.17783	12.2953	5.10478	6.62957	6.51383	1.12159	2.55753	1.8893	2.01248	3.66548	3.9218	0	3.05152	2.51759	1.90392	0	4.79343	7.55925	4.28146	5.05731	7.78062	8.00862
ENSMUSG00000000320	Alox12	5.72767	0.371024	0.292295	1.26935	0.204317	0.417195	6.38071	-0.227437	0.284174	-0.800345	0.423511	NA	11.5769	0.243605	0.215804	1.12882	0.258972	0.596288	7.42871	2.47494	5.49787	10.2457	8.0038	7.33488	7.75398	6.22276	7.41494	4.09843	8.75106	2.20986	6.51383	2.24319	3.41004	3.77861	8.04992	6.59786	3.9218	2.75637	3.05152	3.77639	10.7889	5.1242	4.10865	9.23909	4.28146	4.04585	8.89214	2.00215
ENSMUSG00000000325	Arvcf	13.4923	0.554987	0.191341	2.90052	0.00372544	0.0280295	105.257	-0.056755	0.0762436	-0.74439	0.45664	0.727738	70.5805	-0.133592	0.0895785	-1.49134	0.135873	0.442642	15.9187	7.42481	17.5932	17.3388	12.8061	20.9568	18.0926	15.9026	16.9484	16.3937	16.7729	15.469	13.0277	8.97275	7.67259	8.50186	18.1123	8.79715	11.7654	11.0255	8.13739	15.1056	13.3274	7.6863	103.401	116.748	102.755	97.1003	93.3675	99.1066
ENSMUSG00000000326	Comt	159.202	-0.177511	0.0696498	-2.54863	0.0108148	0.0597036	226.217	-0.190052	0.067012	-2.83608	0.00456705	0.127785	153.927	0.0935795	0.0625443	1.49621	0.134599	0.441108	163.432	169.121	135.247	159.202	130.462	138.315	144.095	190.14	136.647	106.559	157.519	150.27	149.818	173.847	174.765	167.203	141.88	195.737	167.657	161.248	181.057	159.867	165.641	200.698	232.139	187.301	177.252	214.43	204.519	229.247
ENSMUSG00000000339	Rtca	134.74	0.142091	0.0871021	1.63131	0.102825	0.268589	398.445	0.147461	0.0570929	2.58282	0.00979951	0.165116	107.486	0.0307988	0.0715883	0.430221	0.667035	0.878751	170.86	169.121	116.005	166.295	144.068	134.124	121.479	132.752	116.521	127.051	115.222	185.628	125.066	105.43	135.549	122.805	129.805	116.562	130.4	133.684	148.507	153.573	112.331	120.419	438.256	416.599	400.745	447.066	463.503	375.404
ENSMUSG00000000340	Dbt	83.2767	0.0114974	0.08647	0.132964	0.894222	0.950491	77.7966	-0.103272	0.102405	-1.00847	0.31323	0.6139	62.3518	-0.0598346	0.0894195	-0.669144	0.503403	0.792195	87.0221	81.6729	83.5676	74.8721	77.6369	94.3056	75.6013	78.8216	72.0309	90.1655	100.637	83.9745	106.827	78.5116	87.8086	70.8489	83.5179	65.2455	72.5533	89.582	87.4769	101.963	79.33	74.3009	73.271	73.0728	53.0901	64.7335	77.8062	91.098
ENSMUSG00000000346	Dazap2	584.699	-0.169814	0.0606873	-2.79817	0.00513926	0.0352857	326.137	-0.0971846	0.0644768	-1.50728	0.131739	0.436202	685.102	-0.0556704	0.0398934	-1.39548	0.162872	0.482983	481.805	601.409	544.838	602.917	553.863	539.638	508.532	524.786	506.335	614.765	546.941	585.612	575.823	595.566	561.804	595.13	708.393	694.241	621.606	709.765	587.926	711.22	508.347	549.144	302.671	251.135	321.966	393.459	321.229	322.347
ENSMUSG00000000355	Mcts1	143.516	-0.00265231	0.0659017	-0.0402465	0.967897	0.985135	494.157	-0.0705687	0.0564073	-1.25106	0.210914	0.524413	140.289	0.0573255	0.0763425	0.750899	0.452713	0.757608	150.697	154.271	161.637	131.617	132.063	158.224	153.787	120.998	133.469	159.839	145.851	119.332	139.396	150.294	143.222	161.535	162.005	146.619	121.576	129.549	117.992	157.35	147.236	145.186	476.604	526.628	498.362	446.055	505.741	544.586
ENSMUSG00000000359	Rem1	10.0787	0.00244388	0.225703	0.0108279	0.991361	0.99636	#N/A	#N/A	#N/A	#N/A	#N/A	#N/A	4.40286	-0.226497	0.351124	-0.645065	0.518885	0.801084	14.8574	11.5497	13.7447	11.0338	8.0038	13.6219	7.75398	5.53134	5.29639	12.2953	10.2096	8.83942	7.8166	7.85116	17.0502	14.1698	9.05616	8.79715	6.86315	11.0255	10.1717	3.77639	11.4235	11.1024	1.36955	1.67983	2.56888	0	2.22304	0
ENSMUSG00000000365	Rnf17	#N/A	#N/A	#N/A	#N/A	#N/A	#N/A	#N/A	#N/A	#N/A	#N/A	#N/A	#N/A	6.59681	-0.0328093	0.287327	-0.114188	0.909089	0.971127	3.18373	1.64996	0	1.57625	0.80038	1.04784	2.58466	0.691418	1.05928	4.09843	0	0	2.60553	1.12159	1.70502	2.83395	0	1.46619	0	1.37818	1.01717	1.2588	1.26928	2.5621	2.7391	0.839917	0.856292	2.02292	2.22304	1.00108
ENSMUSG00000000374	Trappc10	187.857	-0.0604323	0.0593664	-1.01795	0.308699	0.534265	473.893	0.0762137	0.0564063	1.35115	0.176646	0.487269	247.086	0.0381906	0.0549103	0.69551	0.486736	0.782084	179.35	185.62	194.075	186.786	183.287	195.946	170.588	164.557	168.425	209.02	186.689	185.628	217.562	195.157	177.322	175.705	188.167	197.203	215.699	221.888	164.782	182.526	173.891	187.887	446.474	482.952	542.033	425.825	559.093	462.498
ENSMUSG00000000378	Ccm2	46.4869	0.279989	0.105818	2.64596	0.00814598	0.048703	150.365	0.115456	0.0645043	1.7899	0.0734701	0.348396	121.81	-0.108115	0.0664211	-1.62773	0.103583	0.391072	56.246	55.2736	45.0825	56.7452	56.0266	39.8179	49.1086	49.7821	62.4974	61.4765	51.0478	30.938	39.083	44.8637	34.9529	44.3986	48.2995	46.185	41.1789	33.0764	33.5667	44.0579	50.7712	40.9936	160.922	157.064	149.851	147.673	137.828	164.177
ENSMUSG00000000381	Wap	#N/A	#N/A	#N/A	#N/A	#N/A	#N/A	#N/A	#N/A	#N/A	#N/A	#N/A	#N/A	#N/A	#N/A	#N/A	#N/A	#N/A	#N/A	0	0	0	0	0	0	0	0	0	0	0	0	0	0	0	0	0	0	0	0	0	0	0	0	0	0	0	0	0	0
ENSMUSG00000000384	Tbrg4	131.065	0.0881811	0.081263	1.08513	0.277863	0.500162	164.757	0.119416	0.0992793	1.20283	0.229044	0.538617	59.1296	0.00765915	0.117139	0.0653853	0.947867	0.983696	139.023	119.622	167.685	141.863	129.662	117.358	126.002	148.655	104.868	139.347	126.161	165.739	115.946	112.159	126.172	101.078	146.911	144.42	125.498	108.877	138.336	130.915	124.389	144.332	202.009	186.462	172.971	132.501	197.85	165.178
ENSMUSG00000000385	Tmprss2	129.489	-0.238498	0.125499	-1.9004	0.0573809	0.183343	#N/A	#N/A	#N/A	#N/A	#N/A	#N/A	405.786	0.199489	0.0967587	2.06172	0.0392347	0.236932	114.614	135.297	72.5718	110.338	117.656	141.458	75.6013	170.089	119.698	139.347	121.786	110.493	145.91	181.698	117.646	117.137	124.774	151.751	112.752	188.811	103.752	162.385	103.446	168.245	0	0	0.856292	0	0	0
ENSMUSG00000000386	Mx1	#N/A	#N/A	#N/A	#N/A	#N/A	#N/A	#N/A	#N/A	#N/A	#N/A	#N/A	#N/A	#N/A	#N/A	#N/A	#N/A	#N/A	#N/A	2.12249	0	1.64936	1.57625	3.20152	2.09568	0.646165	1.38284	0	0	0	0	3.9083	1.12159	5.11506	0.944651	9.05616	10.2633	1.9609	5.51274	4.06869	1.2588	1.90392	2.5621	2.05433	0	0	1.01146	2.22304	0
ENSMUSG00000000392	Fap	13.134	0.304159	0.215582	1.41087	0.158282	0.354364	#N/A	#N/A	#N/A	#N/A	#N/A	#N/A	#N/A	#N/A	#N/A	#N/A	#N/A	#N/A	22.2861	17.3246	21.9915	13.3982	16.0076	10.4784	10.3386	17.2854	13.7706	0	18.2314	8.83942	11.7249	5.60797	17.9027	20.7823	7.04368	11.7295	7.8436	5.51274	12.2061	12.588	15.2314	17.0807	5.47821	8.39917	2.56888	2.02292	3.33455	5.00539
ENSMUSG00000000394	Gcg	59.5065	-0.179254	0.101273	-1.77002	0.0767242	0.222729	#N/A	#N/A	#N/A	#N/A	#N/A	#N/A	#N/A	#N/A	#N/A	#N/A	#N/A	#N/A	75.3484	51.9737	43.4331	55.957	64.8308	50.2963	44.5854	50.4735	56.1417	94.2639	58.3404	33.1478	69.0466	69.5388	57.1182	57.6237	59.3682	54.9822	44.1203	71.6656	78.3223	67.975	55.2137	64.0525	2.05433	3.35967	0.856292	2.02292	3.33455	0
ENSMUSG00000000399	Ndufa9	237.344	0.113493	0.0515356	2.20223	0.0276487	0.112541	294.815	-0.0728004	0.056624	-1.28568	0.198555	0.511461	118.85	-0.0429272	0.0702873	-0.610739	0.541373	0.814758	246.209	230.994	243.555	277.421	257.722	257.769	236.497	235.773	224.567	237.709	256.698	254.133	230.59	224.319	242.965	249.388	187.161	216.263	234.328	228.779	227.847	224.066	229.74	240.838	246.519	272.133	289.427	365.138	303.444	294.317
ENSMUSG00000000402	Egfl6	9.56259	-0.100571	0.277417	-0.362525	0.71696	0.856281	25.4845	-0.172069	0.14966	-1.14973	0.250254	0.555129	8.46914	0.359967	0.291725	1.23393	0.21723	0.549623	11.6737	9.89974	5.49787	9.45753	2.40114	9.43056	10.3386	4.83992	19.067	12.2953	9.48031	6.62957	7.8166	12.3375	9.37762	13.2251	6.03744	2.93238	11.7654	19.2946	7.12021	13.8468	4.44248	10.2484	26.0215	25.1975	23.1199	27.3095	25.5649	20.0215
ENSMUSG00000000409	Lck	9.01744	0.304701	0.237688	1.28194	0.199865	0.411678	39.4322	-0.0179153	0.12631	-0.141836	0.887209	0.958104	#N/A	#N/A	#N/A	#N/A	#N/A	#N/A	9.5512	10.7247	9.34637	5.51689	8.80418	8.38272	13.5695	13.1369	6.35566	20.4922	10.9388	4.41971	7.8166	4.48637	7.67259	13.2251	9.05616	10.2633	1.9609	8.26911	10.1717	8.81158	8.25032	5.1242	38.3474	41.1559	40.2457	40.4585	48.9068	33.0355
ENSMUSG00000000411	Tssk3	#N/A	#N/A	#N/A	#N/A	#N/A	#N/A	#N/A	#N/A	#N/A	#N/A	#N/A	#N/A	#N/A	#N/A	#N/A	#N/A	#N/A	#N/A	0	0	0	0	0	0	0	0	0	0	0	0	0	0	0	0	0	0	0	0	0	0	0.63464	0	0	0	0	2.02292	2.22304	1.00108
ENSMUSG00000000416	Cttnbp2	56.8063	-0.430803	0.107931	-3.99145	6.56701e-05	0.00122597	335.096	0.178538	0.0771884	2.31302	0.0207217	0.213554	11.937	0.160501	0.258674	0.620475	0.534945	0.810621	53.0622	59.3985	56.628	44.1351	46.4221	58.6791	40.7084	39.4108	33.8969	45.0827	56.1526	46.407	61.23	66.174	63.0858	47.2326	75.468	82.8398	65.6902	66.1529	70.185	49.0931	66.0026	70.0308	391.692	371.243	425.577	285.232	339.013	298.321
ENSMUSG00000000420	Galnt1	308.469	-0.175337	0.0539393	-3.25063	0.0011515	0.011601	190.096	-0.0672988	0.0576834	-1.16669	0.243334	0.548844	288.165	-0.116002	0.051408	-2.2565	0.0240394	0.18356	272.74	292.042	266.646	297.124	311.348	279.773	268.159	293.853	271.175	323.776	294.619	309.38	342.628	318.533	300.936	290.008	334.072	348.22	327.47	381.757	323.461	372.604	266.549	315.138	188.313	199.06	167.833	194.201	177.843	156.168
ENSMUSG00000000435	Myf5	#N/A	#N/A	#N/A	#N/A	#N/A	#N/A	#N/A	#N/A	#N/A	#N/A	#N/A	#N/A	#N/A	#N/A	#N/A	#N/A	#N/A	#N/A	0	0	0	0	0	0	0	0	0	0	0	0	0	0	0	0	0	0	0	0	0	0	0	0	0.684776	0	0	0	0	0
ENSMUSG00000000439	Mkrn2	16.6341	0.113805	0.164029	0.693809	0.487802	0.696185	73.7157	0.092435	0.098183	0.941456	0.346471	0.643945	30.5906	-0.288987	0.124749	-2.31654	0.0205288	0.169208	14.8574	21.4494	12.6451	21.2794	17.6084	17.8133	15.508	18.6683	15.8892	24.5906	13.8558	15.469	13.0277	12.3375	17.9027	15.1144	18.1123	13.9288	13.7263	17.9164	17.2919	18.882	13.3274	17.9347	80.1188	73.0728	71.0722	102.158	72.2486	65.07
ENSMUSG00000000440	Pparg	5.67201	0.44305	0.333862	1.32705	0.184493	0.391211	#N/A	#N/A	#N/A	#N/A	#N/A	#N/A	103.473	-0.345453	0.147297	-2.34528	0.0190128	0.162122	5.30622	8.24979	6.04765	4.72876	2.40114	12.5741	5.16932	2.76567	4.23711	8.19686	12.3973	6.62957	1.30277	3.36478	6.82008	4.72326	4.02496	2.19929	3.9218	4.13455	3.05152	13.8468	3.1732	6.83227	0	0	0	0	0	0
ENSMUSG00000000441	Raf1	37.1847	-0.109643	0.161307	-0.679714	0.496685	0.702526	59.2524	0.0462906	0.154265	0.300072	0.764122	0.902558	50.3581	-0.345526	0.138882	-2.48792	0.0128494	0.129361	26.5311	31.3492	47.2816	29.9488	22.4106	46.105	23.9081	31.8052	32.8376	77.8702	46.6723	19.8887	28.6609	39.2558	38.363	28.3395	37.2309	46.185	30.394	46.8583	38.6526	51.6107	24.751	45.2638	56.1516	78.9522	48.8086	37.4241	57.7989	53.0571
ENSMUSG00000000486	Sept1	5.06797	-0.146669	0.311339	-0.471091	0.637576	NA	25.3266	0.320488	0.216182	1.48249	0.138209	0.445806	12.0601	-0.00996822	0.206675	-0.0482313	0.961532	0.988697	7.42871	4.12489	7.69701	6.30502	10.4049	4.19136	2.58466	2.76567	3.17783	4.09843	2.18776	2.20986	5.21106	8.97275	4.26255	5.66791	5.0312	8.79715	3.9218	4.13455	5.08587	2.51759	5.71176	5.1242	31.4997	32.7568	35.9643	4.04585	38.9031	20.0215
ENSMUSG00000000489	Pdgfb	33.0841	-0.0106742	0.272475	-0.0391752	0.968751	0.985348	24.913	-0.680957	0.22779	-2.98941	0.00279517	0.100749	256.662	-0.322143	0.14451	-2.22921	0.0258002	0.190278	32.8986	29.6992	32.9872	33.1013	8.80418	58.6791	21.9696	20.0511	30.719	69.6733	45.2138	15.469	27.3581	39.2558	42.6255	36.8414	46.287	21.9929	17.6481	33.0764	13.2233	57.9047	21.5778	36.7235	13.6955	13.4387	8.56292	26.298	10.0037	12.0129
ENSMUSG00000000530	Acvrl1	40.4461	0.370263	0.116675	3.17345	0.00150637	0.0142769	27.9859	-0.0215505	0.135565	-0.158968	0.873694	0.953156	254.629	-0.226759	0.0613445	-3.69649	0.000218604	0.00975367	49.8785	38.774	39.0348	55.957	50.424	40.8658	47.8162	50.4735	45.5489	53.2796	43.7553	30.938	52.1106	30.283	26.4278	44.3986	35.2184	44.7188	35.2962	30.3201	32.5495	30.2111	34.9052	27.3291	33.554	27.7173	24.8325	28.3209	30.011	27.0291
ENSMUSG00000000531	Grasp	23.6449	0.293918	0.161569	1.81915	0.0688889	0.207661	39.7249	-0.16381	0.118348	-1.38414	0.166316	0.479257	116.98	-0.0139074	0.0783993	-0.177392	0.8592	0.951458	33.9598	23.9244	24.1906	18.1269	28.0133	26.196	32.9544	22.8168	26.4819	20.4922	23.3362	30.938	27.3581	19.0671	17.9027	23.6163	18.1123	10.2633	15.6872	20.6728	35.6011	22.6583	27.9242	17.0807	25.3367	47.0353	42.8146	34.3897	33.3455	33.0355
ENSMUSG00000000532	Acvr1b	75.28	-0.213635	0.0838226	-2.54866	0.0108138	0.0597036	234.374	-0.0116985	0.0594702	-0.196712	0.844053	0.940413	152.77	-0.11362	0.0647933	-1.75358	0.0795021	0.345315	71.1034	77.548	68.1735	71.7196	67.2319	71.2531	65.2627	66.3761	52.9639	65.5749	79.4888	77.3449	74.2577	86.3627	68.2008	68.0149	81.5055	90.1707	84.3187	100.607	78.3223	80.563	72.9836	87.1114	217.759	216.699	229.486	284.221	204.519	222.239
ENSMUSG00000000538	Tom1l2	139.222	-0.0412314	0.078364	-0.526152	0.598782	0.778976	391.917	0.0261683	0.0686426	0.381225	0.703036	0.872374	129.76	0.215237	0.0767917	2.80287	0.00506508	0.0749989	145.391	123.747	156.139	135.558	139.266	118.406	146.68	161.1	124.995	90.1655	139.288	152.48	118.552	135.713	147.484	125.639	134.836	181.075	159.813	141.953	163.765	113.292	122.486	163.12	396.485	406.52	494.937	381.321	431.269	403.434
ENSMUSG00000000544	Gpa33	368.071	-0.27961	0.0903316	-3.09538	0.00196564	0.0174192	#N/A	#N/A	#N/A	#N/A	#N/A	#N/A	#N/A	#N/A	#N/A	#N/A	#N/A	#N/A	303.516	325.867	266.646	363.327	337.76	376.175	300.467	310.447	342.147	352.465	323.06	391.144	363.472	382.463	338.447	351.41	469.914	461.117	445.125	567.812	390.595	396.521	263.376	409.082	0	0	0	0	1.11152	0
ENSMUSG00000000552	Zfp385a	9.8168	0.245985	0.223841	1.09893	0.271798	0.492644	82.0185	0.0883128	0.0907323	0.973334	0.330387	0.631125	25.3407	0.0719771	0.141402	0.509025	0.610735	0.849438	10.6124	9.07477	9.34637	7.88127	4.80228	6.28704	12.9233	14.5198	11.6521	12.2953	13.8558	15.469	10.4221	7.85116	9.37762	5.66791	11.0686	6.59786	12.7459	8.26911	6.10304	11.3292	11.4235	5.97824	71.9015	88.1913	95.0484	68.7794	84.4753	70.0754
ENSMUSG00000000555	Itga5	17.1681	-0.0834051	0.169248	-0.492797	0.622156	0.797058	#N/A	#N/A	#N/A	#N/A	#N/A	#N/A	52.989	-0.14529	0.101224	-1.43533	0.151192	0.465023	12.7349	18.9745	15.394	13.3982	16.0076	18.8611	15.508	16.594	18.0077	20.4922	22.6069	11.0493	18.2387	16.8239	13.6402	25.5056	21.131	13.9288	17.6481	17.9164	19.3263	16.3644	24.1163	7.6863	8.90208	3.35967	5.13775	3.03438	3.33455	2.00215
ENSMUSG00000000560	Gabra2	4.39271	0.387815	0.364633	1.06358	0.287521	NA	299.862	-0.115674	0.0829852	-1.39391	0.163344	0.47706	#N/A	#N/A	#N/A	#N/A	#N/A	#N/A	7.42871	4.94987	6.59744	3.94064	5.60266	6.28704	3.87699	4.83992	7.41494	4.09843	4.37553	0	3.9083	1.12159	5.96757	3.77861	9.05616	0	3.9218	2.75637	0	1.2588	8.25032	5.97824	277.334	298.17	316.828	218.476	266.764	340.366
ENSMUSG00000000561	Wdr77	64.1119	-0.00527628	0.116975	-0.0451061	0.964023	0.983264	202.808	-0.023219	0.0641499	-0.361949	0.71739	0.877863	120.468	-0.03495	0.0844434	-0.413886	0.678957	0.883566	40.3273	71.7731	73.1216	63.0502	49.6236	66.0139	70.432	75.3645	56.1417	90.1655	58.3404	57.4562	57.3217	51.5933	81.841	84.074	53.3307	43.9857	54.9052	62.0183	66.1163	86.857	67.2718	57.2203	167.77	168.823	225.205	227.579	212.3	240.259
ENSMUSG00000000562	Adora3	#N/A	#N/A	#N/A	#N/A	#N/A	#N/A	#N/A	#N/A	#N/A	#N/A	#N/A	#N/A	#N/A	#N/A	#N/A	#N/A	#N/A	#N/A	0	0	2.74893	0.788127	0	1.04784	0	0.691418	1.05928	0	0.729255	0	1.30277	0	0	1.8893	0	2.19929	0.980451	0	0	0	0	0	0	0.839917	1.71258	1.01146	0	1.00108
ENSMUSG00000000563	Atp5f1	701.552	0.0672867	0.0691734	0.972726	0.33069	0.557721	957.224	-0.0738272	0.0682487	-1.08174	0.279369	0.585238	362.252	-0.0323299	0.0629171	-0.513849	0.607357	0.847886	628.257	725.981	652.597	861.423	717.141	754.445	654.565	704.555	664.167	881.163	698.626	685.055	635.75	702.118	695.649	805.788	574.563	567.416	586.309	782.809	672.352	829.547	661.93	691.767	797.764	816.399	804.914	1134.86	892.549	1000.08
ENSMUSG00000000567	Sox9	341.773	-0.118304	0.0853411	-1.38625	0.16567	0.365085	970.57	0.00959096	0.063327	0.151451	0.87962	0.955228	258.044	-0.225349	0.075097	-3.00077	0.00269301	0.0501624	348.088	311.842	228.161	277.421	322.553	321.687	384.468	291.087	377.103	409.843	345.667	327.059	337.416	422.841	353.792	273.004	285.772	338.69	383.356	407.943	360.079	394.004	312.243	386.877	886.785	931.468	909.382	1304.79	874.764	982.057
ENSMUSG00000000568	Hnrnpd	280.084	0.0139974	0.0584213	0.239595	0.810644	0.90783	840.825	-0.014824	0.0431363	-0.343656	0.731105	0.885561	204.38	-0.043179	0.0546725	-0.789775	0.429659	0.741686	284.414	299.467	296.335	275.056	276.131	250.434	283.02	282.098	296.598	290.989	291.702	254.133	243.617	254.602	300.936	318.348	264.641	243.388	280.409	239.804	264.465	292.041	337.629	300.62	833.372	855.035	768.95	886.04	755.832	847.912
ENSMUSG00000000579	Dynlt1c	#N/A	#N/A	#N/A	#N/A	#N/A	#N/A	#N/A	#N/A	#N/A	#N/A	#N/A	#N/A	#N/A	#N/A	#N/A	#N/A	#N/A	#N/A	0	0	0	0	0	0	0	0	0	0	0	0	0	0	0	0	0	0	0	0	0	0	0	0	0	0	0	0	0	0
ENSMUSG00000000581	C1d	124.654	-0.0707988	0.110476	-0.640853	0.521618	0.720842	300.282	-0.13724	0.105592	-1.29972	0.193697	0.505902	97.3065	0.0095347	0.125027	0.0762612	0.939211	0.981187	120.982	86.6228	128.1	145.015	114.454	152.985	96.9248	96.1071	121.817	176.233	113.035	119.332	104.221	128.983	170.502	153.978	130.811	92.37	105.889	125.415	117.992	159.867	104.716	124.689	208.857	231.817	238.905	364.126	291.218	319.344
ENSMUSG00000000594	Gm2a	34.566	-0.00610761	0.146648	-0.0416481	0.966779	0.984548	113.863	-0.175258	0.073226	-2.39339	0.0166937	0.196631	1402.08	-0.0514971	0.0482682	-1.0669	0.286019	0.623659	40.3273	37.124	41.7838	35.4657	36.8175	29.3395	33.6006	29.0395	41.3118	24.5906	32.8165	28.7281	46.8996	24.6751	48.5931	36.8414	57.3557	30.79	34.3158	27.5637	28.4809	17.6232	40.617	24.767	101.347	106.669	102.755	116.318	103.371	113.122
ENSMUSG00000000600	Krit1	103.471	-0.18246	0.0977924	-1.86579	0.0620712	0.193316	231.163	0.124235	0.0732215	1.6967	0.0897528	0.376048	215.664	0.08695	0.0795266	1.09334	0.274242	0.612315	90.2058	104.772	120.953	75.6602	77.6369	105.832	105.971	85.7358	79.4458	102.461	110.118	108.283	115.946	109.916	102.301	97.2991	123.768	144.42	113.732	108.877	121.044	73.0102	104.716	100.776	250.628	236.017	268.019	190.155	271.21	199.214
ENSMUSG00000000605	Clcn4	340.377	-0.0612456	0.0447289	-1.36926	0.170917	0.372482	1829.92	0.00483011	0.0246655	0.195824	0.844748	0.940413	437.844	-0.100365	0.0411957	-2.43631	0.014838	0.141429	275.924	331.641	330.971	364.115	346.565	339.5	324.375	367.834	316.724	311.481	336.187	342.528	337.416	347.694	364.874	348.576	345.14	357.018	357.864	347.303	331.598	353.722	347.148	341.614	1884.5	1830.18	1902.68	1784.22	1856.23	1849.99
ENSMUSG00000000606	Vmn2r88	#N/A	#N/A	#N/A	#N/A	#N/A	#N/A	#N/A	#N/A	#N/A	#N/A	#N/A	#N/A	#N/A	#N/A	#N/A	#N/A	#N/A	#N/A	0	0	0	0	0	0	0	0	0	0	0	0	0	0	0	0	0	0	0	0	0	0	0	0	0	0	0	0	0	0
ENSMUSG00000000617	Grm6	#N/A	#N/A	#N/A	#N/A	#N/A	#N/A	#N/A	#N/A	#N/A	#N/A	#N/A	#N/A	#N/A	#N/A	#N/A	#N/A	#N/A	#N/A	0	0	0	0	0	0	0	0	0	0	0	0	0	1.12159	0	0	0	0	0	0	0	0	0	0	0.684776	0	0	2.02292	0	0
ENSMUSG00000000627	Sema4f	5.61352	-0.100262	0.326072	-0.307484	0.758475	NA	170.366	0.00728301	0.0752426	0.0967937	0.92289	0.970612	#N/A	#N/A	#N/A	#N/A	#N/A	#N/A	2.12249	5.77485	5.49787	7.88127	8.80418	3.14352	5.81549	5.53134	3.17783	12.2953	5.83404	0	11.7249	5.60797	3.41004	7.55721	7.04368	6.59786	1.9609	5.51274	7.12021	1.2588	10.1542	0.854034	176.672	161.264	208.935	138.57	188.958	161.173
ENSMUSG00000000628	Hk2	61.6712	0.191462	0.134502	1.42349	0.154595	0.349776	35.3262	-0.0783929	0.133452	-0.587425	0.556918	0.786096	719.528	-0.0664913	0.0769546	-0.864032	0.38757	0.710968	75.3484	70.1232	54.9787	43.347	52.8251	69.1575	94.9863	79.513	60.3788	81.9686	67.8207	37.5675	70.3494	69.5388	50.2981	44.3986	46.287	60.8469	57.8466	77.1783	48.8243	39.0227	74.2529	52.9501	40.4018	21.8378	35.108	32.3668	32.234	28.0302
ENSMUSG00000000631	Myo18a	398.094	-0.328047	0.0746392	-4.39511	1.10718e-05	0.000307165	905.115	0.0686778	0.0723986	0.948607	0.34282	0.641207	611.452	0.0249598	0.0725239	0.344159	0.730727	0.902156	386.293	387.74	350.214	318.403	372.977	331.118	345.698	383.045	325.198	282.792	345.667	391.144	549.767	477.799	429.665	343.853	404.509	520.498	528.463	399.674	506.552	346.169	400.458	425.309	1018.26	870.154	1066.94	987.186	982.582	854.92
ENSMUSG00000000632	Sez6	#N/A	#N/A	#N/A	#N/A	#N/A	#N/A	1101.07	0.0509088	0.0559663	0.909633	0.363016	0.657234	#N/A	#N/A	#N/A	#N/A	#N/A	#N/A	3.18373	8.24979	2.74893	2.36438	3.20152	10.4784	5.16932	2.76567	6.35566	8.19686	8.0218	4.41971	2.60553	3.36478	0.852511	9.44651	7.04368	5.13167	1.9609	4.13455	4.06869	7.55278	4.44248	3.41614	1114.13	1156.57	1252.75	1168.24	1164.87	1034.11
ENSMUSG00000000673	Haao	#N/A	#N/A	#N/A	#N/A	#N/A	#N/A	#N/A	#N/A	#N/A	#N/A	#N/A	#N/A	#N/A	#N/A	#N/A	#N/A	#N/A	#N/A	2.12249	0	9.34637	1.57625	3.20152	3.14352	1.29233	4.14851	1.05928	0	1.45851	2.20986	37.7802	1.12159	2.55753	4.72326	3.01872	2.19929	4.90225	0	4.06869	0	5.71176	0.854034	0	0	2.56888	1.01146	0	0
ENSMUSG00000000682	Cd52	49.4334	-0.128977	0.149395	-0.863329	0.387956	0.611681	9.73206	-0.185535	0.255073	-0.727381	0.466993	NA	32.5424	-0.0862767	0.144063	-0.598881	0.549252	0.819515	29.7149	34.6491	46.7319	44.1351	56.827	33.5309	51.0471	50.4735	57.201	40.9843	53.2356	70.7154	65.1383	29.1614	46.0356	65.1809	69.4306	52.0498	51.9639	26.1855	51.8758	45.3167	73.6182	40.9936	12.326	5.0395	4.28146	9.10315	12.2267	3.00323
ENSMUSG00000000686	Abhd15	#N/A	#N/A	#N/A	#N/A	#N/A	#N/A	#N/A	#N/A	#N/A	#N/A	#N/A	#N/A	#N/A	#N/A	#N/A	#N/A	#N/A	#N/A	1.06124	0.824979	2.74893	0	1.60076	1.04784	0.646165	2.07425	3.17783	0	0.729255	0	0	1.12159	1.70502	0.944651	2.01248	2.93238	0.980451	0	0	0	0.63464	0	2.7391	0	0.856292	1.01146	0	1.00108
ENSMUSG00000000690	Hoxb6	6.08415	0.360299	0.299307	1.20378	0.228676	0.446732	4.94063	0.483557	0.673268	0.718223	0.47262	NA	4.28919	-0.0606178	0.421547	-0.143798	0.88566	0.961242	6.36747	3.29991	4.94808	5.51689	3.20152	5.2392	9.04631	10.3713	5.29639	24.5906	5.83404	2.20986	6.51383	5.60797	6.82008	5.66791	5.0312	2.93238	2.94135	5.51274	1.01717	7.55278	4.44248	5.97824	4.79343	4.19958	5.13775	1.01146	6.66911	4.00431
ENSMUSG00000000693	Loxl3	10.6199	0.0161884	0.210516	0.0768986	0.938704	0.971161	13.2279	-0.244024	0.205486	-1.18755	0.235013	NA	9.51751	0.781571	0.333541	2.34326	0.0191163	0.162592	9.5512	10.7247	12.6451	8.6694	7.20342	9.43056	12.2771	9.67985	10.5928	20.4922	9.48031	8.83942	15.6332	13.4591	6.82008	15.1144	17.1061	3.66548	9.80451	6.89092	7.12021	10.0704	12.6928	6.83227	12.326	15.1185	17.1258	12.1375	16.6728	5.00539
ENSMUSG00000000701	Tcl1b5	#N/A	#N/A	#N/A	#N/A	#N/A	#N/A	#N/A	#N/A	#N/A	#N/A	#N/A	#N/A	#N/A	#N/A	#N/A	#N/A	#N/A	#N/A	0	0	0	0	0	0	0	0	0	0	0	0	0	0	0	0	0	0	0	0	0	0	0	0	0	0	0	0	0	0
ENSMUSG00000000706	Btn1a1	#N/A	#N/A	#N/A	#N/A	#N/A	#N/A	#N/A	#N/A	#N/A	#N/A	#N/A	#N/A	4.82514	-0.396011	0.317624	-1.24679	0.212474	0.544046	0	0	0	0	0	0	0	0	0	0	0	0	0	0	0	0	0	0	0	0	0	0	0	0	0.684776	0.839917	1.71258	2.02292	1.11152	0
ENSMUSG00000000708	Kat2b	33.3324	-0.497852	0.153931	-3.23424	0.00121966	0.0121741	26.0747	-0.189003	0.141863	-1.3323	0.182763	0.493656	64.7168	-0.140171	0.094002	-1.49114	0.135924	0.442642	16.9799	30.5242	31.3378	31.5251	28.8137	31.4352	20.6773	24.891	15.8892	40.9843	35.7335	24.3084	40.3858	50.4717	28.9854	28.3395	57.3557	49.1174	36.2767	48.2365	30.5152	37.7639	31.0974	28.1831	21.228	29.3971	18.8384	20.2292	22.2304	24.0259
ENSMUSG00000000711	Rab5b	47.7588	-0.203342	0.113124	-1.79752	0.0722527	0.213918	143.692	-0.0155787	0.0674678	-0.230906	0.817388	0.928824	127.757	-0.150857	0.0690057	-2.18615	0.0288047	0.200459	46.6948	43.7239	48.3812	55.957	41.6198	40.8658	35.5391	40.7936	45.5489	57.378	37.9213	41.9873	61.23	59.4445	46.8881	39.6754	55.3432	60.1138	63.7293	42.7237	58.9961	41.5403	40.617	39.2856	138.325	152.025	121.593	145.65	131.159	156.168
ENSMUSG00000000724	Cryba1	#N/A	#N/A	#N/A	#N/A	#N/A	#N/A	#N/A	#N/A	#N/A	#N/A	#N/A	#N/A	#N/A	#N/A	#N/A	#N/A	#N/A	#N/A	0	0	0	0	0	0	0	0	0	0	0	0	0	0	0	0	0	0	0	0	0	0	0	0	0	0	0	0	1.11152	0
ENSMUSG00000000730	Dnmt3l	#N/A	#N/A	#N/A	#N/A	#N/A	#N/A	#N/A	#N/A	#N/A	#N/A	#N/A	#N/A	39.6534	0.496898	0.13527	3.67338	0.00023936	0.0103429	1.06124	0	0	0.788127	0	0	0	0.691418	0	0	0	0	0	0	0.852511	0	0	0	0	0	2.03435	0	0.63464	0	0	0	0	0	0	0
ENSMUSG00000000731	Aire	#N/A	#N/A	#N/A	#N/A	#N/A	#N/A	#N/A	#N/A	#N/A	#N/A	#N/A	#N/A	#N/A	#N/A	#N/A	#N/A	#N/A	#N/A	0	0	0	0	0	0	0	0	0	0	0	0	0	0	0	0	0	0	0	0	0	1.2588	0	0	0	0	0.856292	0	0	0
ENSMUSG00000000732	Icosl	43.762	-0.289947	0.137686	-2.10585	0.0352173	0.132336	8.02222	0.51058	0.270929	1.88455	0.0594901	NA	24.3513	-0.0103762	0.16389	-0.063312	0.949518	0.983889	33.9598	42.8989	46.1821	47.2876	36.8175	35.6266	43.9392	37.3366	47.6675	32.7874	32.8165	28.7281	46.8996	45.9853	34.9529	42.5093	83.5179	60.1138	36.2767	55.1274	55.9445	51.6107	38.713	32.4533	8.90208	11.7588	10.2755	4.04585	14.4497	8.00862
ENSMUSG00000000738	Spg7	212.412	0.0518977	0.0599018	0.866379	0.386282	0.6104	261.061	0.0246814	0.0649128	0.380223	0.70378	0.872374	202.01	0.0191024	0.0665241	0.28715	0.773998	0.918836	244.086	215.319	196.274	207.277	219.304	180.229	202.25	228.168	215.033	225.414	223.881	243.084	216.259	208.616	219.948	204.989	160.998	182.541	224.523	232.913	238.019	185.043	197.373	225.465	300.617	289.771	264.594	273.095	276.768	251.27
ENSMUSG00000000739	Sult5a1	#N/A	#N/A	#N/A	#N/A	#N/A	#N/A	3.951	-0.203223	0.385838	-0.526707	0.598397	NA	#N/A	#N/A	#N/A	#N/A	#N/A	#N/A	2.12249	1.64996	3.84851	2.36438	2.40114	9.43056	3.87699	4.83992	7.41494	4.09843	5.10478	2.20986	1.30277	2.24319	2.55753	0	6.03744	5.13167	1.9609	1.37818	3.05152	3.77639	6.3464	3.41614	5.47821	4.19958	0	5.05731	5.55759	5.00539
ENSMUSG00000000740	Rpl13	2535.23	0.270207	0.049674	5.4396	5.33993e-08	4.04586e-06	4391.91	0.130844	0.067726	1.93196	0.0533642	0.310713	1439.27	0.0516569	0.056877	0.908221	0.363762	0.692001	2611.72	2630.86	2460.29	2831.74	3002.23	2636.37	2843.77	2889.43	3086.73	2967.26	2302.99	3000.98	2126.11	2454.05	2305.19	2435.31	2427.05	1991.82	2112.87	2385.64	2268.3	2442.07	2465.58	2155.58	4566.77	4676.66	4724.16	4558.66	4795.09	4762.12
ENSMUSG00000000743	Chmp1a	529.546	-0.018008	0.0556704	-0.323474	0.746336	0.874121	997.3	0.138289	0.0704891	1.96185	0.0497798	0.302817	643.447	-0.0559108	0.0530914	-1.0531	0.292293	0.630456	531.684	497.462	462.37	562.723	502.639	524.968	550.533	578.025	514.809	512.304	463.806	625.389	448.152	499.109	523.441	475.16	479.977	605.537	565.72	544.383	574.703	557.647	534.367	572.203	1022.37	1124.65	1227.92	978.083	1221.56	1117.2
ENSMUSG00000000751	Rpa1	72.184	0.107937	0.0941913	1.14593	0.251824	0.471861	109.236	-0.194504	0.074554	-2.6089	0.00908332	0.162545	35.8134	-0.00712984	0.120841	-0.059002	0.952951	0.984926	60.491	53.6236	81.3684	79.6008	72.8346	64.9661	85.94	89.8843	77.3273	69.6733	88.9691	68.5055	79.4687	51.5933	75.8734	65.1809	81.5055	77.7081	63.7293	73.0438	65.0991	60.4223	76.1568	69.1767	94.499	101.63	107.036	112.272	96.702	121.13
ENSMUSG00000000753	Serpinf1	36.5276	0.081314	0.199356	0.407883	0.683359	0.836564	62.0731	-0.373143	0.129315	-2.88555	0.00390733	0.117286	41.2573	0.329751	0.350388	0.941102	0.346653	0.676846	42.4498	26.3993	42.3336	30.737	60.8289	31.4352	38.7699	34.5709	47.6675	20.4922	31.358	37.5675	97.7075	37.0126	32.3954	38.7307	35.2184	31.5231	37.2571	26.1855	20.3435	22.6583	29.8281	23.0589	44.5104	50.395	52.2338	59.6762	56.6874	43.0463
ENSMUSG00000000759	Tubgcp3	82.2087	-0.0256632	0.115936	-0.221357	0.824814	0.915303	110.743	-0.244876	0.0963348	-2.54193	0.0110242	0.171062	70.7474	0.0304526	0.0970842	0.313672	0.75377	0.912847	72.1647	65.1733	109.957	75.6602	83.2395	85.9229	69.7859	69.1418	64.6159	106.559	91.1569	90.6041	79.4687	99.8218	81.841	67.0702	101.63	109.231	83.3383	90.9602	62.0476	55.3871	64.7333	93.0897	82.1731	105.83	93.3358	114.295	81.1408	121.13
ENSMUSG00000000766	Oprm1	#N/A	#N/A	#N/A	#N/A	#N/A	#N/A	#N/A	#N/A	#N/A	#N/A	#N/A	#N/A	#N/A	#N/A	#N/A	#N/A	#N/A	#N/A	0	0	0	0	0	0	0	0	0	0	0.729255	0	0	1.12159	0	0	0	0.733096	0.980451	0	0	0	0	0	0.684776	1.67983	1.71258	2.02292	1.11152	5.00539
ENSMUSG00000000776	Polr3d	109.896	0.360392	0.0977404	3.68724	0.000226701	0.0033529	461.803	-0.00996894	0.0503893	-0.197838	0.843172	0.940092	244.007	0.0225593	0.0615372	0.366596	0.713921	0.896488	123.104	96.5225	118.754	110.338	134.464	120.502	120.187	127.912	132.41	159.839	109.388	143.641	88.5881	89.7275	107.416	146.421	67.4181	89.4377	78.436	86.8256	81.3739	94.4098	104.716	105.046	468.387	419.119	457.26	439.986	487.956	438.472
ENSMUSG00000000782	Tcf7	7.05577	0.37097	0.257646	1.43984	0.149912	0.34261	9.14446	-0.24612	0.268483	-0.916705	0.359297	NA	5.39164	-0.289037	0.300018	-0.963399	0.335347	0.669766	13.7962	5.77485	6.04765	11.0338	5.60266	4.19136	8.40015	11.7541	8.47422	4.09843	9.48031	4.41971	7.8166	8.97275	2.55753	6.61256	6.03744	5.13167	4.90225	6.89092	4.06869	8.81158	7.61568	6.83227	8.21731	5.0395	2.56888	12.1375	8.89214	9.0097
ENSMUSG00000000787	Ddx3x	1300.04	0.100669	0.0401577	2.50685	0.0121811	0.0650531	2128.37	-0.0390757	0.0402842	-0.970001	0.332046	0.632775	1973.73	0.00589469	0.0327103	0.180209	0.856989	0.95077	1269.25	1389.26	1515.21	1285.44	1218.18	1481.65	1512.67	1250.77	1343.16	1122.97	1249.21	1509.33	1150.34	1311.14	1194.37	1322.51	1207.49	1230.13	1376.55	1047.42	1271.47	1219.77	1481.88	1235.79	1930.38	2350.93	2020.85	2004.72	2356.42	2253.42
ENSMUSG00000000791	Il12rb1	#N/A	#N/A	#N/A	#N/A	#N/A	#N/A	#N/A	#N/A	#N/A	#N/A	#N/A	#N/A	#N/A	#N/A	#N/A	#N/A	#N/A	#N/A	2.12249	1.64996	1.09957	0.788127	0.80038	0	0	0.691418	1.05928	0	1.45851	0	1.30277	0	2.55753	0.944651	2.01248	0.733096	0.980451	0	1.01717	2.51759	2.53856	0.854034	0.684776	0.839917	0	0	0	0
ENSMUSG00000000792	Slc5a5	#N/A	#N/A	#N/A	#N/A	#N/A	#N/A	12.1686	-0.182197	0.227057	-0.802428	0.422305	NA	10.4583	-0.118604	0.212298	-0.558667	0.576389	0.8327	1.06124	0.824979	0	2.36438	1.60076	1.04784	0	0.691418	1.05928	0	1.45851	0	1.30277	0	0	2.83395	0	0	0	1.37818	0	1.2588	0.63464	0	13.6955	16.7983	11.9881	1.01146	7.78062	17.0183
ENSMUSG00000000794	Kcnn3	19.0411	0.219057	0.176255	1.24284	0.213927	0.428515	41.2985	-0.169073	0.151622	-1.11509	0.264811	0.569155	#N/A	#N/A	#N/A	#N/A	#N/A	#N/A	20.1637	28.0493	23.6408	17.3388	19.2091	23.0525	10.9848	20.0511	21.1855	16.3937	28.4409	13.2591	15.6332	28.0398	14.4927	18.893	16.0998	13.1957	15.6872	23.4291	10.1717	18.882	15.866	24.767	43.8256	41.9958	39.3894	39.447	32.234	34.0366
ENSMUSG00000000804	Usp32	151.115	-0.0552915	0.0743607	-0.743559	0.457143	0.669388	756.115	0.0786404	0.0556125	1.41408	0.157339	0.469468	360.426	0.0148628	0.057528	0.258358	0.79613	0.928516	145.391	144.371	169.884	165.507	144.068	144.602	162.187	147.272	137.706	98.3623	147.31	150.27	178.479	153.658	136.402	119.971	151.942	186.939	163.735	146.088	174.954	176.232	135.813	145.186	797.079	773.563	910.238	658.461	751.386	796.858
ENSMUSG00000000805	Car4	#N/A	#N/A	#N/A	#N/A	#N/A	#N/A	16.6092	-0.31029	0.216748	-1.43157	0.152266	0.463495	1404.64	-0.0786567	0.0514759	-1.52803	0.126505	0.428334	1.06124	0	2.19915	1.57625	0	1.04784	0.646165	0.691418	0	0	0	0	1.30277	0	1.70502	2.83395	1.00624	0.733096	1.9609	0	0	0	0.63464	0.854034	8.21731	20.158	15.4133	21.2407	8.89214	11.0118
ENSMUSG00000000811	Txnrd3	42.119	0.284907	0.142366	2.00123	0.0453678	0.156826	192.644	-0.057503	0.102632	-0.560282	0.575287	0.798729	53.527	-0.000918574	0.138407	-0.00663678	0.994705	0.998034	49.8785	44.5489	45.6323	44.1351	61.6293	51.3442	52.3394	77.4388	30.719	16.3937	33.5457	39.7774	37.7802	34.7694	45.1831	52.9005	31.1934	45.4519	30.394	28.9419	34.5839	35.2463	39.9823	46.9719	238.302	166.304	176.396	164.868	216.746	184.198
ENSMUSG00000000817	Fasl	#N/A	#N/A	#N/A	#N/A	#N/A	#N/A	#N/A	#N/A	#N/A	#N/A	#N/A	#N/A	#N/A	#N/A	#N/A	#N/A	#N/A	#N/A	0	0	0	0	0	0	0	0.691418	0	0	0	0	0	0	0	0	0	0	0	0	0	0	0	0	0	1.67983	1.71258	1.01146	0	0
ENSMUSG00000000823	Zfp512b	62.9096	0.146915	0.103955	1.41326	0.15758	0.35334	422.986	0.08953	0.0584752	1.53108	0.12575	0.429711	102.243	-0.0255203	0.0898817	-0.283932	0.776463	0.919814	61.5522	60.2234	83.0178	66.9908	75.2357	76.4923	67.8474	63.6104	54.0232	86.067	51.0478	53.0365	36.4775	67.2956	61.3808	56.6791	75.468	66.7117	64.7097	41.3455	47.8071	64.1987	71.0797	57.2203	428.67	447.676	528.332	399.527	410.15	405.436
ENSMUSG00000000826	Dnajc5	325.478	-0.11922	0.0517608	-2.30328	0.0212631	0.0941508	2043.54	0.0147272	0.0453217	0.324949	0.74522	0.893126	587.82	0.0489682	0.0507218	0.965427	0.334331	0.66918	357.64	298.642	314.478	310.522	292.139	313.304	300.467	320.818	307.19	258.201	305.558	355.787	340.022	357.788	339.299	286.229	288.791	346.754	376.493	383.135	335.667	338.616	339.532	343.322	2222.1	2124.99	2141.59	1994.6	2194.14	2167.33
ENSMUSG00000000827	Tpd52l2	96.4398	0.082382	0.0856189	0.962195	0.335952	0.56295	191.085	0.0205824	0.0553253	0.372026	0.709874	0.874581	216.161	-0.155832	0.0639037	-2.43854	0.0147469	0.141234	99.757	98.1725	90.7148	107.973	93.6445	83.8272	87.8785	107.17	122.876	102.461	105.742	90.6041	69.0466	99.8218	79.2835	109.58	123.768	101.167	88.2406	99.2293	86.4597	91.8922	92.0228	82.8413	183.52	217.538	177.252	193.189	182.289	185.199
ENSMUSG00000000838	Fmr1	108.488	-0.0702662	0.0744756	-0.943479	0.345436	0.571938	221.324	0.0575894	0.0540945	1.06461	0.287054	0.593092	222.054	-0.0533615	0.0686474	-0.777328	0.436965	0.746716	111.431	92.3976	116.005	95.3634	109.652	110.023	91.1093	96.1071	124.995	86.067	113.035	121.542	110.735	100.943	112.531	124.694	125.78	101.9	119.615	118.524	112.906	105.739	111.697	90.5276	231.454	212.499	205.51	196.224	248.98	213.229
ENSMUSG00000000861	Bcl11a	125.852	0.0651097	0.0887635	0.733519	0.463242	0.674735	2646.09	0.11196	0.0578267	1.93612	0.0528526	0.309567	10.1193	0.159233	0.246288	0.64653	0.517936	0.8003	133.717	133.647	132.499	101.668	130.462	112.119	134.402	137.592	127.113	106.559	152.414	134.801	158.937	120.011	119.351	99.1884	109.68	109.964	138.244	139.197	133.25	93.151	156.121	105.9	3012.33	2836.4	2701.6	2814.9	2596.51	2516.71
ENSMUSG00000000869	Il4	#N/A	#N/A	#N/A	#N/A	#N/A	#N/A	#N/A	#N/A	#N/A	#N/A	#N/A	#N/A	#N/A	#N/A	#N/A	#N/A	#N/A	#N/A	0	0	0	0	0	0	0	0	0	0	0	0	0	0	0	0	0	0	0	0	0	0	0	0	0	0	0	0	0	0
ENSMUSG00000000876	Pxmp4	279.591	-0.0940201	0.0675691	-1.39147	0.164084	0.362785	92.061	-0.114541	0.093118	-1.23007	0.218672	0.53077	229.993	0.0991649	0.0738538	1.34272	0.179363	0.505008	279.107	303.592	207.27	262.446	276.932	252.53	213.235	274.493	274.353	319.678	291.702	307.17	284.003	308.438	294.116	256.945	264.641	260.249	301.979	330.764	287.86	305.888	242.432	309.16	93.1295	105.83	87.3418	110.249	74.4717	78.084
ENSMUSG00000000881	Dlg3	126.173	0.0010445	0.0764165	0.0136685	0.989094	0.995085	616.911	-0.0831375	0.0515604	-1.61243	0.106869	0.404049	504.311	-0.060954	0.0530378	-1.14926	0.25045	0.586084	137.962	114.672	140.196	124.524	131.262	93.2578	126.648	142.432	117.58	102.461	123.973	154.69	126.368	137.956	116.794	130.362	114.711	155.416	115.693	135.062	144.439	93.151	114.87	133.229	649.167	622.378	612.249	562.373	586.881	562.605
ENSMUSG00000000884	Gnb1l	11.7878	0.271612	0.197212	1.37726	0.168433	0.369336	34.8435	-0.0358993	0.129505	-0.277205	0.781623	0.911399	11.866	-0.0233976	0.200487	-0.116704	0.907095	0.970359	5.30622	15.6746	12.6451	14.9744	11.2053	9.43056	14.8618	9.67985	13.7706	24.5906	13.8558	11.0493	10.4221	10.0943	6.82008	13.2251	14.0874	10.9964	9.80451	9.64729	8.13739	13.8468	10.1542	8.54034	32.1845	30.237	48.8086	35.4012	34.457	38.0409
ENSMUSG00000000889	Dbh	#N/A	#N/A	#N/A	#N/A	#N/A	#N/A	7.04486	-0.184954	0.28044	-0.659513	0.509566	NA	#N/A	#N/A	#N/A	#N/A	#N/A	#N/A	3.18373	0	0.549787	0.788127	1.60076	2.09568	1.29233	0.691418	4.23711	4.09843	0.729255	2.20986	2.60553	1.12159	0	1.8893	0	3.66548	0.980451	0	2.03435	0	0.63464	4.27017	6.16298	5.87942	8.56292	5.05731	11.1152	9.0097
ENSMUSG00000000901	Mmp11	22.1591	0.374673	0.175945	2.12948	0.0332142	0.126938	48.293	0.102172	0.101068	1.01092	0.312054	0.613763	264.915	-0.126816	0.12074	-1.05033	0.293568	0.631345	23.3474	21.4494	24.7404	24.4319	31.2148	14.6698	25.8466	27.6567	42.3711	8.19686	26.2532	26.5183	10.4221	21.3103	15.3452	37.7861	21.131	18.3274	13.7263	20.6728	23.395	12.588	21.5778	18.7887	57.5212	52.9148	40.2457	50.5731	41.1262	50.0539
ENSMUSG00000000902	Smarcb1	93.0627	0.239781	0.0782766	3.06325	0.00218945	0.018911	410.27	-0.0112486	0.0597936	-0.188123	0.85078	0.943218	135.026	-0.055416	0.0642398	-0.862643	0.388334	0.711196	89.1446	100.647	114.356	100.092	122.458	100.593	107.91	93.3414	103.809	94.2639	91.8861	86.1844	76.8632	72.9036	80.136	108.635	84.5242	91.6369	77.4556	86.8256	87.4769	84.3394	91.3882	86.2574	367.04	380.482	387.044	505.731	405.704	406.437
ENSMUSG00000000903	Vpreb3	#N/A	#N/A	#N/A	#N/A	#N/A	#N/A	#N/A	#N/A	#N/A	#N/A	#N/A	#N/A	#N/A	#N/A	#N/A	#N/A	#N/A	#N/A	0	0	1.64936	0	2.40114	1.04784	0.646165	1.38284	0	4.09843	0	0	0	0	0.852511	2.83395	0	1.46619	0	0	1.01717	0	1.26928	0	0	0	0	1.01146	0	0
ENSMUSG00000000915	Hip1r	193.365	-0.317266	0.075773	-4.18706	2.82592e-05	0.000630165	210.61	0.120779	0.0652886	1.84992	0.064325	0.333592	192.738	0.046112	0.0625745	0.736914	0.461175	0.763602	200.575	179.02	178.681	161.566	159.276	162.415	163.48	153.495	170.544	151.642	175.75	209.936	246.223	209.738	200.34	149.255	253.573	241.922	222.562	223.266	178.005	220.29	203.085	225.465	245.15	205.78	218.354	175.994	236.753	224.241
ENSMUSG00000000916	Nsun5	15.1068	0.0625293	0.180497	0.346429	0.72902	0.863757	34.9968	0.0756366	0.121222	0.623949	0.532661	0.773024	15.6723	-0.147905	0.18804	-0.786566	0.431536	0.742705	19.1024	9.89974	19.2425	16.5507	14.4068	18.8611	16.8003	15.2112	14.8299	20.4922	10.9388	11.0493	5.21106	16.8239	12.7877	10.3912	21.131	13.9288	20.5895	11.0255	18.3091	11.3292	16.5006	17.0807	39.0322	39.4761	35.9643	27.3095	27.7879	42.0452
ENSMUSG00000000934	Top1mt	17.3158	0.120612	0.163907	0.735854	0.46182	0.673854	37.0474	-0.0113353	0.119866	-0.0945663	0.924659	0.970819	13.3064	0.353015	0.195419	1.80646	0.0708469	0.328434	15.9187	19.7995	19.2425	14.1863	17.6084	18.8611	16.1541	17.9769	20.1263	24.5906	13.8558	22.0986	20.8443	6.72956	20.4603	17.9484	14.0874	14.6619	13.7263	13.7818	14.2404	22.6583	17.1353	18.7887	31.4997	36.9563	35.108	30.3438	44.4607	35.0377
ENSMUSG00000000938	Hoxa10	36.1202	0.271132	0.141217	1.91997	0.0548612	0.178364	#N/A	#N/A	#N/A	#N/A	#N/A	#N/A	416.276	0.0365085	0.0681247	0.535907	0.592023	0.838168	45.6335	49.4987	30.2383	35.4657	31.2148	39.8179	45.8777	38.028	45.5489	36.8859	38.6505	39.7774	29.9636	32.5262	43.478	45.3433	43.2683	34.4555	22.5504	37.211	25.4293	12.588	36.8091	26.475	0	0	0	0	0	0
ENSMUSG00000000942	Hoxa4	60.0533	0.331575	0.125394	2.64426	0.00818707	0.0488584	98.5478	0.0624089	0.484174	0.128898	0.897439	0.961601	#N/A	#N/A	#N/A	#N/A	#N/A	#N/A	49.8785	65.9983	75.3208	75.6602	92.0437	60.7747	78.8322	69.1418	57.201	53.2796	59.0697	59.6661	53.4134	52.7149	49.4456	93.5205	50.312	45.4519	47.0616	41.3455	42.7213	49.0931	72.9836	46.1178	134.216	125.988	105.324	22.2522	118.932	109.117
ENSMUSG00000000948	Gm38393	#N/A	#N/A	#N/A	#N/A	#N/A	#N/A	20.4766	0.0297843	0.15855	0.187855	0.850991	0.943259	#N/A	#N/A	#N/A	#N/A	#N/A	#N/A	0	0	0	0	1.60076	1.04784	0	0.691418	1.05928	0	1.45851	0	1.30277	3.36478	1.70502	0.944651	1.00624	0	0	1.37818	0	0	0	0	22.5976	13.4387	18.8384	22.2522	15.5612	15.0162
ENSMUSG00000000957	Mmp14	364.574	0.0955027	0.0875434	1.09092	0.275309	0.49699	297.032	-0.0756748	0.0681039	-1.11117	0.266496	0.571152	1142.39	-0.0103282	0.0930607	-0.110984	0.911629	0.971782	422.375	410.839	317.227	386.182	359.371	363.601	394.807	380.28	437.482	340.17	375.566	324.849	435.124	298.344	385.335	426.982	288.791	256.583	362.767	316.982	334.65	331.064	477.884	321.117	285.551	291.451	260.313	298.381	248.98	309.333
ENSMUSG00000000958	Slc7a7	197.647	-0.249495	0.0700248	-3.56295	0.000366704	0.00483318	5.10615	-0.156176	0.305357	-0.511454	0.609033	NA	40.663	-0.250447	0.107787	-2.32353	0.0201505	0.167267	154.942	180.67	173.733	209.642	184.087	160.32	178.988	187.374	183.255	192.626	177.938	178.998	213.654	224.319	215.685	184.207	246.529	233.857	213.738	246.695	185.126	250.501	166.91	198.99	4.79343	4.19958	6.85033	5.05731	3.33455	5.00539
ENSMUSG00000000959	Oxa1l	104.305	0.0848556	0.0717038	1.18342	0.236644	0.455633	211.455	-0.0613999	0.0562452	-1.09165	0.274989	0.580537	88.8449	-0.130133	0.0790729	-1.64573	0.0998193	0.384023	105.063	111.372	109.408	118.219	106.451	99.5448	111.787	122.381	92.1571	94.2639	99.1787	110.493	109.432	109.916	116.794	97.2991	81.5055	104.1	101.967	104.742	87.4769	104.48	96.4653	108.462	193.107	195.701	186.672	219.487	203.408	238.256
ENSMUSG00000000976	Heatr6	90.7941	-0.11293	0.0807035	-1.39932	0.161718	0.359482	240.991	0.17346	0.080299	2.16018	0.0307589	0.250484	65.7562	-0.145655	0.104796	-1.38989	0.164561	0.483845	76.4096	85.7978	84.6671	103.245	85.6407	77.5402	86.5862	78.8216	92.1571	65.5749	100.637	106.073	96.4047	90.8491	98.0387	86.9079	76.4743	96.0355	89.221	95.0947	122.061	94.4098	104.716	85.4034	298.562	250.295	256.888	224.544	234.53	229.247
ENSMUSG00000000982	Ccl3	#N/A	#N/A	#N/A	#N/A	#N/A	#N/A	#N/A	#N/A	#N/A	#N/A	#N/A	#N/A	#N/A	#N/A	#N/A	#N/A	#N/A	#N/A	0	0.824979	0	0.788127	0	0	0.646165	0	0	0	0	0	0	0	0	0	0	0	0	0	0	0	0.63464	0	0.684776	2.51975	6.85033	4.04585	2.22304	2.00215
ENSMUSG00000000983	Wfdc18	#N/A	#N/A	#N/A	#N/A	#N/A	#N/A	#N/A	#N/A	#N/A	#N/A	#N/A	#N/A	#N/A	#N/A	#N/A	#N/A	#N/A	#N/A	0	0	0	0.788127	0	1.04784	0	1.38284	0	0	0	0	1.30277	0	0	0.944651	3.01872	1.46619	1.9609	0	2.03435	0	0	0.854034	0	0	0.856292	0	0	0
ENSMUSG00000001014	Icam4	#N/A	#N/A	#N/A	#N/A	#N/A	#N/A	#N/A	#N/A	#N/A	#N/A	#N/A	#N/A	11.0832	0.375224	0.226444	1.65703	0.0975142	0.380454	1.06124	0	6.04765	2.36438	4.0019	2.09568	2.58466	4.14851	2.11855	12.2953	3.64627	0	11.7249	2.24319	0.852511	7.55721	2.01248	1.46619	2.94135	0	2.03435	1.2588	1.26928	0	0.684776	0	0	0	0	1.00108
ENSMUSG00000001016	Ilf2	132.49	0.0647272	0.0677143	0.955887	0.339129	0.565259	476.506	0.00392704	0.069638	0.0563922	0.955029	0.981403	87.082	0.0287635	0.0766587	0.375216	0.7075	0.892449	152.819	119.622	125.901	114.278	128.061	161.367	140.864	142.432	141.943	155.74	132.724	110.493	131.579	134.591	129.582	133.196	126.786	113.63	139.224	133.684	125.112	143.503	125.024	117.003	464.963	414.919	413.589	560.35	416.819	432.465
ENSMUSG00000001017	Chtop	207.747	0.209246	0.0696275	3.00521	0.00265394	0.021782	746.203	-0.0496696	0.064268	-0.772851	0.439611	0.716419	242.97	-0.00198474	0.0563023	-0.0352514	0.971879	0.991953	228.168	227.694	218.265	206.489	211.3	253.577	201.604	212.957	211.855	250.004	220.964	238.664	179.782	201.887	190.962	230.495	204.267	146.619	173.54	228.779	219.709	162.385	199.277	165.683	691.623	662.694	645.644	890.086	664.688	711.766
ENSMUSG00000001018	Snapin	74.6054	0.0171038	0.0931315	0.183653	0.854286	0.930236	139.495	-0.141685	0.0728557	-1.94473	0.0518074	0.306117	219.5	-0.0760989	0.0584719	-1.30146	0.193101	0.521694	77.4709	87.4477	75.3208	87.4821	68.8327	70.2053	67.2012	70.5246	72.0309	73.7718	75.8425	75.1351	63.8355	78.5116	73.3159	78.4061	97.6053	82.8398	46.0812	66.1529	74.2537	76.7866	66.6372	84.5493	127.368	110.029	112.174	146.662	131.159	119.128
ENSMUSG00000001020	S100a4	12.4817	0.135113	0.206356	0.654758	0.512624	0.714906	#N/A	#N/A	#N/A	#N/A	#N/A	#N/A	57.4749	0.0978805	0.181957	0.537931	0.590625	0.83791	19.1024	17.3246	9.34637	18.1269	9.60456	10.4784	11.631	14.5198	15.8892	4.09843	9.48031	15.469	10.4221	6.72956	11.9351	9.44651	11.0686	22.726	10.785	19.2946	11.1889	11.3292	10.1542	9.39437	4.79343	3.35967	5.13775	4.04585	4.44607	6.00646
ENSMUSG00000001021	S100a3	#N/A	#N/A	#N/A	#N/A	#N/A	#N/A	#N/A	#N/A	#N/A	#N/A	#N/A	#N/A	#N/A	#N/A	#N/A	#N/A	#N/A	#N/A	0	0	0	0	0	0	0.646165	0	1.05928	0	0.729255	2.20986	1.30277	2.24319	0	0	0	0	0	1.37818	1.01717	1.2588	0.63464	1.70807	0.684776	3.35967	1.71258	1.01146	3.33455	2.00215
ENSMUSG00000001023	S100a5	#N/A	#N/A	#N/A	#N/A	#N/A	#N/A	#N/A	#N/A	#N/A	#N/A	#N/A	#N/A	#N/A	#N/A	#N/A	#N/A	#N/A	#N/A	3.18373	4.12489	2.19915	1.57625	4.80228	1.04784	3.23083	2.76567	3.17783	4.09843	0.729255	6.62957	1.30277	1.12159	0.852511	0.944651	1.00624	2.19929	0.980451	0	2.03435	0	3.80784	5.1242	0	0	0	0	0	0
ENSMUSG00000001025	S100a6	923.109	0.00427702	0.089872	0.0475901	0.962043	0.982676	150.42	-0.0517761	0.0971128	-0.533154	0.593927	0.809377	7092.23	0.0241152	0.0794893	0.303377	0.761603	0.915715	943.447	853.853	527.245	959.151	966.859	1114.9	903.985	967.985	972.417	1049.2	738.735	1107.14	797.293	987.002	775.785	938.039	1023.35	920.035	966.724	1052.93	944.954	978.085	781.877	879.655	135.586	148.665	160.983	115.307	151.166	146.157
ENSMUSG00000001027	Scn4a	#N/A	#N/A	#N/A	#N/A	#N/A	#N/A	#N/A	#N/A	#N/A	#N/A	#N/A	#N/A	#N/A	#N/A	#N/A	#N/A	#N/A	#N/A	0	0	0	0	0	0	0	0.691418	0	0	0	0	0	0	0	0	0	0	0	0	0	0	0	0	0	0	0	0	0	0
ENSMUSG00000001029	Icam2	42.86	0.297441	0.114311	2.60204	0.00926711	0.0536482	41.5901	0.0240198	0.125461	0.191453	0.848171	0.942183	52.626	0.291089	0.126589	2.29948	0.0214779	0.17262	53.0622	53.6236	53.8791	49.652	46.4221	38.7701	51.0471	53.2392	44.4897	36.8859	46.6723	33.1478	35.1747	38.1342	44.3305	51.0112	40.2496	29.3238	28.4331	31.6982	35.6011	45.3167	53.3098	35.0154	37.6627	45.3555	41.102	41.4699	38.9031	47.0506
ENSMUSG00000001034	Mapk7	30.9961	-0.0171029	0.135469	-0.126249	0.899535	0.952855	153.351	-0.0586891	0.0718399	-0.816942	0.413962	0.697252	45.0612	0.0131691	0.122269	0.107706	0.914229	0.972908	40.3273	23.9244	36.8357	33.1013	40.8194	17.8133	36.1853	37.3366	29.6598	24.5906	24.0654	19.8887	23.4498	22.4319	32.3954	39.6754	32.1997	34.4555	30.394	27.5637	35.6011	37.7639	31.732	31.5992	143.118	137.746	146.426	185.097	123.378	135.145
ENSMUSG00000001036	Epn2	51.6827	0.198135	0.102636	1.93046	0.0535501	0.175422	379.9	-0.0373081	0.0645927	-0.577589	0.563541	0.79062	292.055	0.0140078	0.0724127	0.193444	0.846611	0.947644	65.7972	65.1733	48.931	51.2283	54.4259	61.8226	48.4624	62.919	61.4381	45.0827	47.4016	48.6168	46.8996	39.2558	58.8232	53.8451	37.2309	45.4519	51.9639	42.7237	41.7041	57.9047	47.598	55.5122	384.844	362.844	330.529	416.722	307.89	355.382
ENSMUSG00000001039	B9d1	14.5339	0.0767668	0.19238	0.399038	0.689866	0.840548	76.5175	0.184379	0.0989145	1.86403	0.0623178	0.330064	21.6997	-0.298328	0.173998	-1.71455	0.0864277	0.356488	9.5512	12.3747	14.8442	16.5507	23.211	13.6219	16.1541	19.3597	19.067	8.19686	14.5851	8.83942	13.0277	12.3375	21.3128	18.893	16.0998	13.1957	4.90225	11.0255	10.1717	13.8468	19.6738	17.9347	70.5319	99.1102	77.0663	52.596	91.1444	88.0948
ENSMUSG00000001052	Sec24b	38.7011	-0.0380192	0.117327	-0.324044	0.745905	0.873914	93.4872	-0.00782701	0.0850032	-0.092079	0.926635	0.971004	102.519	-0.0303914	0.0860007	-0.353385	0.7238	0.899081	37.1436	40.424	44.5327	48.8639	34.4163	42.9615	33.6006	29.0395	42.3711	32.7874	40.109	28.7281	31.2664	28.0398	38.363	49.1219	44.2746	46.185	44.1203	35.8328	36.6182	47.8343	33.6359	38.4315	80.1188	83.1518	86.4855	120.364	80.0293	75.0808
ENSMUSG00000001053	N4bp3	12.6602	0.242068	0.200607	1.20668	0.227556	0.44535	38.1531	-0.0991484	0.13236	-0.749082	0.453808	0.725283	13.9908	-0.249843	0.194107	-1.28714	0.198045	0.526056	16.9799	8.24979	14.2944	18.1269	19.2091	8.38272	14.8618	13.8284	8.47422	12.2953	14.5851	15.469	10.4221	16.8239	8.52511	14.1698	8.04992	8.06405	13.7263	8.26911	11.1889	10.0704	17.7699	11.9565	30.1301	31.9168	46.2398	39.447	34.457	58.0625
ENSMUSG00000001054	Rmnd5b	73.7885	0.191422	0.0825254	2.31955	0.0203654	0.0917433	208.671	0.000472368	0.0686191	0.00688392	0.994507	0.997573	92.5793	-0.0151044	0.073102	-0.206621	0.836306	0.943587	85.9608	68.4732	78.0697	81.1771	77.6369	71.2531	74.309	86.4272	69.9123	102.461	74.384	81.7647	65.1383	54.9581	66.4958	68.0149	63.3931	63.0462	81.3774	71.6656	62.0476	79.3042	67.2718	76.009	198.585	187.301	222.636	227.579	201.185	200.215
ENSMUSG00000001056	Nhp2	71.0232	0.25603	0.0999238	2.56225	0.0103997	0.0580268	128.57	0.156664	0.0882536	1.77515	0.0758728	0.353552	55.296	-0.210521	0.105236	-2.00046	0.0454501	0.256158	72.1647	83.3228	67.074	83.5415	91.2433	82.7794	76.8937	69.8332	74.1494	86.067	62.7159	83.9745	53.4134	50.4717	84.3985	75.5721	69.4306	52.7829	52.9443	57.8838	53.9102	85.5982	71.7143	62.3445	123.26	122.628	148.138	132.501	160.059	140.151
ENSMUSG00000001062	Vps9d1	26.0367	-0.0484417	0.134001	-0.361502	0.717724	0.856562	177.052	0.0387622	0.0701375	0.55266	0.580496	0.801674	41.2759	-0.00822938	0.118672	-0.0693454	0.944715	0.983039	28.6536	25.5743	30.788	22.8557	28.0133	30.3874	25.8466	21.434	21.1855	28.689	18.9606	26.5183	23.4498	30.283	26.4278	22.6716	29.181	33.7224	25.4917	30.3201	21.3606	26.4347	26.0202	20.4968	185.574	187.301	201.229	146.662	182.289	173.186
ENSMUSG00000001065	Zfp276	11.7497	-0.421219	0.209724	-2.00844	0.0445962	0.154945	28.2868	0.182174	0.134129	1.3582	0.1744	0.486069	31.7977	-0.111858	0.153072	-0.730755	0.464929	0.766819	9.5512	8.24979	12.6451	7.09314	5.60266	6.28704	17.4465	8.29701	7.41494	12.2953	13.8558	13.2591	15.6332	12.3375	13.6402	14.1698	18.1123	15.395	13.7263	6.89092	15.2576	6.29399	13.9621	14.5186	32.8692	29.3971	34.2517	23.2636	36.6801	30.0323
ENSMUSG00000001076	C1ql4	#N/A	#N/A	#N/A	#N/A	#N/A	#N/A	#N/A	#N/A	#N/A	#N/A	#N/A	#N/A	#N/A	#N/A	#N/A	#N/A	#N/A	#N/A	0	0	0	0	0	0	0.646165	0	0	0	0	0	0	0	0	0	0	0	0	0	0	0	0	0	2.05433	3.35967	2.56888	4.04585	2.22304	2.00215
ENSMUSG00000001082	Mfsd10	33.2304	0.188781	0.128314	1.47124	0.141226	0.330456	40.0818	-0.0902011	0.140138	-0.643658	0.519797	0.765277	72.3963	0.0945813	0.0839535	1.12659	0.259915	0.596898	38.2048	29.6992	43.9829	39.4064	41.6198	30.3874	27.7851	42.8679	38.134	40.9843	29.1702	22.0986	28.6609	32.5262	39.2155	35.8968	32.1997	28.5907	28.4331	35.8328	28.4809	20.1408	37.4438	25.621	32.1845	34.4366	47.096	33.3782	53.3528	33.0355
ENSMUSG00000001089	Luzp1	361.128	-0.0812223	0.0567573	-1.43104	0.152418	0.3462	305.606	0.0707745	0.0665064	1.06418	0.287249	0.593092	940.372	0.0737261	0.0720793	1.02285	0.30638	0.643728	389.477	375.365	351.863	321.556	342.563	391.892	372.191	340.869	296.598	315.579	364.627	340.318	330.903	336.478	381.072	348.576	339.103	392.939	424.535	387.27	423.144	326.028	373.168	399.688	311.573	321.688	325.391	241.739	381.251	322.347
ENSMUSG00000001095	Slc13a2	124.629	-1.06085	0.132708	-7.99391	1.30728e-15	1.53974e-12	#N/A	#N/A	#N/A	#N/A	#N/A	#N/A	8.88807	0.386262	0.361103	1.06967	0.284766	0.623283	65.7972	93.2226	83.0178	93.7871	96.846	69.1575	69.1397	102.33	60.3788	36.8859	91.8861	92.8139	130.277	177.212	154.304	150.2	220.367	283.708	167.657	179.164	171.902	119.586	105.35	175.931	0	0	0	0	0	0
ENSMUSG00000001098	Kctd10	114.543	-0.118591	0.071678	-1.65449	0.098028	0.260983	89.8154	0.0736783	0.0915166	0.805081	0.420773	0.702633	391.051	-0.077074	0.0502677	-1.53327	0.125209	0.42712	120.982	108.072	112.706	138.71	96.846	92.21	112.433	123.072	108.046	94.2639	110.118	88.3942	105.524	118.889	111.679	128.473	121.755	122.427	119.615	136.44	122.061	103.221	121.216	131.521	87.6513	82.3119	89.9106	90.0201	97.8136	82.0883
ENSMUSG00000001100	Poldip2	118.816	0.184382	0.0786317	2.34488	0.0190333	0.0878188	366.741	0.0747647	0.0626611	1.19316	0.232807	0.542207	144.244	0.0365326	0.0659444	0.553991	0.579585	0.833614	140.084	120.447	114.356	138.71	139.266	116.31	109.848	123.764	143.002	90.1655	118.139	156.9	104.221	112.159	113.384	120.915	101.63	85.0391	117.654	126.793	95.6143	132.174	111.062	119.565	394.431	377.963	374.2	356.034	405.704	381.41
ENSMUSG00000001103	Sebox	#N/A	#N/A	#N/A	#N/A	#N/A	#N/A	#N/A	#N/A	#N/A	#N/A	#N/A	#N/A	#N/A	#N/A	#N/A	#N/A	#N/A	#N/A	0	0	0	0	0	0	0	0	0	0	0	0	0	0	0	0	0	0	0	0	0	0	0	0	0.684776	0	0	2.02292	0	0
ENSMUSG00000001105	Ift20	492.011	0.0036097	0.051711	0.0698053	0.944349	0.973836	950.202	-0.0736883	0.0583069	-1.2638	0.206302	0.519915	1060.93	0.119373	0.0640753	1.863	0.0624619	0.307027	464.825	443.839	567.38	518.588	527.451	457.906	514.994	550.369	458.667	422.138	478.391	481.749	461.179	509.204	507.244	525.226	461.864	563.75	505.912	480.986	496.381	489.672	472.172	446.66	884.045	925.588	990.73	715.103	993.697	1030.11
ENSMUSG00000001119	Col6a1	336.662	0.151583	0.0762859	1.98704	0.0469179	0.160218	43.2183	-0.18826	0.132109	-1.42504	0.154147	0.466095	114.482	0.233773	0.318883	0.733099	0.463498	0.765824	396.906	353.091	320.526	355.445	399.39	364.648	376.068	330.498	397.229	282.792	393.798	260.763	323.086	316.289	329.069	323.071	314.953	260.249	290.213	352.815	345.839	324.77	411.881	255.356	37.6627	43.6757	46.2398	40.4585	42.2377	34.0366
ENSMUSG00000001120	Pcbp3	31.4555	0.311455	0.130765	2.3818	0.0172284	0.0822337	161.057	0.0210418	0.062548	0.336411	0.736561	0.888514	23.7142	-0.274018	0.159063	-1.7227	0.0849425	0.355183	32.8986	37.124	26.9395	32.3132	39.2186	38.7701	33.6006	41.4851	42.3711	20.4922	26.9824	44.1971	33.8719	33.6478	28.9854	32.1181	18.1123	22.726	27.4526	20.6728	23.395	37.7639	32.3666	27.3291	165.716	161.264	159.27	147.673	172.285	147.158
ENSMUSG00000001123	Lgals9	709.903	-0.668991	0.0891427	-7.50472	6.15616e-14	4.19785e-11	61.8612	-0.383268	0.117815	-3.25313	0.00114141	0.0669433	1185.74	0.0892254	0.0643679	1.38618	0.165692	0.485226	595.358	650.908	432.682	556.418	572.272	537.542	403.207	645.784	455.489	549.19	565.173	601.081	772.54	697.631	809.885	727.382	913.666	1010.94	948.096	1283.09	978.521	798.077	614.332	916.378	54.7821	54.5946	52.2338	76.8711	52.2413	47.0506
ENSMUSG00000001127	Araf	113.864	-0.0632555	0.0758397	-0.834068	0.404242	0.62588	105.631	0.0179314	0.102316	0.175255	0.860879	0.9474	92.5071	0.0518997	0.0799216	0.649383	0.516091	0.799435	127.349	102.297	134.148	108.762	116.856	111.071	112.433	99.5642	113.343	65.5749	105.013	123.752	130.277	135.713	127.024	96.3544	105.655	128.292	107.85	133.684	114.941	109.515	111.062	111.878	104.771	103.31	93.3358	72.8252	92.256	89.0959
ENSMUSG00000001128	Cfp	11.9625	-0.103032	0.226074	-0.455745	0.648573	0.814809	24.075	0.242598	0.234953	1.03254	0.301821	0.606023	13.6746	0.212872	0.262028	0.812399	0.416563	0.73264	6.36747	13.1997	12.0953	7.09314	23.211	11.5262	9.04631	11.0627	16.9484	8.19686	8.0218	8.83942	22.147	12.3375	10.2301	13.2251	11.0686	7.33096	8.82406	19.2946	10.1717	10.0704	16.5006	10.2484	26.7063	29.3971	37.6768	13.149	32.234	32.0345
ENSMUSG00000001131	Timp1	6.73284	0.31376	0.279734	1.12164	0.262016	0.482854	#N/A	#N/A	#N/A	#N/A	#N/A	#N/A	31.3349	-0.110134	0.215313	-0.511504	0.608998	0.848692	11.6737	3.29991	7.14722	7.09314	9.60456	6.28704	12.9233	9.67985	6.35566	4.09843	2.91702	8.83942	3.9083	3.36478	8.52511	6.61256	8.04992	5.13167	6.86315	5.51274	6.10304	2.51759	10.7889	4.27017	2.7391	4.19958	5.13775	6.06877	4.44607	6.00646
ENSMUSG00000001134	Uxt	28.4089	-0.0154787	0.144393	-0.107198	0.914632	0.960219	23.7388	-0.154255	0.170386	-0.905326	0.365293	0.659019	21.5853	-0.14541	0.171333	-0.848698	0.39605	0.717419	24.4086	32.9991	25.2902	33.8895	26.4125	20.9568	28.4313	26.9653	27.5412	24.5906	35.0042	28.7281	26.0553	30.283	46.8881	30.2288	21.131	23.4591	26.4722	30.3201	25.4293	40.2815	17.7699	28.1831	16.4346	21.8378	19.6947	20.2292	37.7916	28.0302
ENSMUSG00000001138	Cnnm3	51.8222	0.0423811	0.112216	0.377674	0.705673	0.850199	181.53	0.0732259	0.0678411	1.07937	0.280421	0.585463	121.855	0.146688	0.0753005	1.94803	0.0514111	0.275127	49.8785	64.3483	54.9787	41.7707	58.4278	46.105	57.5087	63.6104	60.3788	24.5906	49.5893	53.0365	24.7526	66.174	47.7406	51.9558	62.3869	62.3131	51.9639	42.7237	52.893	46.5755	50.1366	59.7824	184.205	189.821	226.917	169.926	221.192	173.186
ENSMUSG00000001143	Lman2l	26.3685	-0.291069	0.156867	-1.85551	0.0635233	0.196422	80.8951	0.103729	0.08471	1.22452	0.220755	0.532482	44.1161	-0.0174623	0.119393	-0.146258	0.883718	0.960251	24.4086	28.8743	23.091	22.8557	24.8118	30.3874	34.2468	26.9653	13.7706	4.09843	24.0654	17.6788	36.4775	29.1614	27.2803	21.727	38.2371	33.7224	43.1398	19.2946	38.6526	18.882	27.9242	23.0589	80.8035	81.4719	107.893	74.8482	97.8136	69.0743
ENSMUSG00000001150	Mcm3ap	121.974	-0.0123933	0.082377	-0.150446	0.880413	0.942735	463.628	0.159416	0.0687222	2.31972	0.0203561	0.211604	161.701	0.0414352	0.0695032	0.596162	0.551067	0.820255	115.676	127.047	132.499	130.829	127.26	116.31	111.787	120.307	124.995	98.3623	100.637	152.48	115.946	96.4571	121.909	110.524	165.023	143.687	106.869	115.768	140.37	120.845	123.755	107.608	519.745	500.59	524.051	388.401	510.187	501.54
ENSMUSG00000001151	Pcnt	138.31	-0.0569785	0.0940103	-0.606088	0.544456	0.738095	197.408	0.167743	0.079998	2.09684	0.0360073	0.263961	131.581	0.136505	0.0874253	1.56139	0.118432	0.417832	141.146	153.446	149.542	115.855	118.456	118.406	182.865	149.346	130.291	122.953	115.952	121.542	168.057	170.482	156.009	140.753	114.711	118.761	136.283	128.171	145.456	104.48	143.429	172.515	220.498	215.019	233.768	184.086	251.203	227.245
ENSMUSG00000001155	Ftcd	#N/A	#N/A	#N/A	#N/A	#N/A	#N/A	#N/A	#N/A	#N/A	#N/A	#N/A	#N/A	#N/A	#N/A	#N/A	#N/A	#N/A	#N/A	4.24498	3.29991	14.8442	2.36438	6.40304	2.09568	4.52316	6.22276	4.23711	20.4922	5.10478	8.83942	24.7526	2.24319	2.55753	2.83395	3.01872	2.19929	6.86315	0	4.06869	7.55278	4.44248	2.5621	3.42388	3.35967	4.28146	1.01146	1.11152	1.00108
ENSMUSG00000001156	Mxd1	233.181	-0.426701	0.116831	-3.65228	0.000259919	0.0037128	149.32	-0.0382358	0.102957	-0.371378	0.710356	0.874664	156.724	0.0444708	0.0997801	0.445688	0.655822	0.873689	200.575	168.296	151.191	214.371	180.086	183.372	166.064	238.539	229.863	221.315	207.838	216.566	290.517	299.466	210.57	177.594	242.504	338.69	286.292	457.557	244.122	211.478	155.487	303.182	148.596	152.025	137.863	167.903	105.594	130.14
ENSMUSG00000001157	Gmcl1	129.265	-0.0449632	0.0733695	-0.612833	0.539987	0.734187	185.007	-0.066641	0.0958069	-0.695577	0.486694	0.74633	188.983	0.17883	0.0811075	2.20486	0.0274642	0.195156	113.553	108.072	117.654	137.922	126.46	143.554	141.51	123.764	130.291	135.248	127.62	119.332	144.607	140.199	150.894	119.026	138.861	146.619	123.537	151.6	117.992	100.704	107.889	134.937	156.814	193.181	172.971	207.35	180.066	176.19
ENSMUSG00000001158	Snrnp27	145.07	0.0199361	0.0718634	0.277417	0.78146	0.893015	291.168	0.0516771	0.0764729	0.675758	0.499194	0.752503	157.693	-0.0640219	0.060915	-1.051	0.293257	0.631161	178.289	138.596	119.853	145.015	144.068	148.793	138.279	136.901	159.951	143.445	144.392	156.9	145.91	137.956	127.024	153.034	145.905	115.096	135.302	179.164	138.336	157.35	149.775	141.77	302.671	290.611	245.756	233.648	255.649	325.35
ENSMUSG00000001166	Oas1c	#N/A	#N/A	#N/A	#N/A	#N/A	#N/A	#N/A	#N/A	#N/A	#N/A	#N/A	#N/A	12.355	-0.0765392	0.220453	-0.347191	0.728448	0.901123	2.12249	0.824979	2.74893	2.36438	0.80038	1.04784	2.58466	2.07425	4.23711	0	2.18776	6.62957	3.9083	3.36478	1.70502	2.83395	1.00624	5.13167	0.980451	4.13455	0	6.29399	2.53856	2.5621	1.36955	0.839917	2.56888	0	0	1.00108
ENSMUSG00000001168	Oas1h	#N/A	#N/A	#N/A	#N/A	#N/A	#N/A	#N/A	#N/A	#N/A	#N/A	#N/A	#N/A	#N/A	#N/A	#N/A	#N/A	#N/A	#N/A	0	0	0	0	0	0	0	0	0	0	0	0	0	0	0	0	0	0	0	0	0	0	0	0	0	0	0	0	0	0
ENSMUSG00000001173	Ocrl	61.6111	0.0374523	0.106939	0.350221	0.726173	0.861881	193.837	-0.0483826	0.0635357	-0.761502	0.446357	0.72069	48.0217	-0.02701	0.106434	-0.253772	0.799672	0.9296	82.7771	58.5735	65.4246	59.8977	41.6198	69.1575	54.9241	58.0791	48.7268	69.6733	72.9255	72.9252	61.23	87.4843	60.5282	55.7344	63.3931	62.3131	50.9834	55.1274	51.8758	54.1283	65.3679	55.5122	186.259	175.543	161.839	207.35	153.389	196.211
ENSMUSG00000001175	Calm1	6920.37	-0.00885676	0.0435027	-0.203591	0.838673	0.922782	14171.1	-0.133415	0.0321848	-4.14527	3.39418e-05	0.0128771	5583.96	-0.022391	0.0361808	-0.618864	0.536006	0.811135	6633.84	7123.69	6120.22	7097.87	6944.1	6907.36	6816.4	7012.36	6766.66	6864.87	6708.42	7785.32	5796.01	7122.12	6873.79	6926.18	6271.89	6593.46	7187.68	7535.91	7493.52	7579.22	6732.26	7168.76	12806	12901.1	12452.2	14505.4	13202.6	14040.1
ENSMUSG00000001211	Agpat3	232.015	-0.227783	0.0779678	-2.9215	0.00348355	0.0266743	289.932	-0.0444837	0.0464458	-0.957753	0.338187	0.637314	206.994	-0.128838	0.0610715	-2.10963	0.0348906	0.222076	213.31	208.72	170.434	245.108	220.105	205.377	163.48	239.231	222.448	225.414	207.838	251.924	205.837	251.237	234.44	209.713	248.541	259.516	285.311	339.033	249.207	255.536	215.778	239.983	276.649	271.293	278.295	305.461	300.11	274.295
ENSMUSG00000001225	Slc26a3	700.706	-0.24571	0.0815573	-3.01273	0.00258909	0.0213794	#N/A	#N/A	#N/A	#N/A	#N/A	#N/A	#N/A	#N/A	#N/A	#N/A	#N/A	#N/A	590.052	709.482	548.687	582.426	678.722	682.144	571.21	565.58	565.654	766.407	588.509	866.263	704.797	763.805	717.814	592.296	724.493	838.661	883.386	915.115	824.928	813.183	600.369	719.95	0	0.839917	0.856292	0	0	0
ENSMUSG00000001227	Sema6b	12.3047	0.0549351	0.211941	0.2592	0.795481	0.899801	269.738	0.0755933	0.0679619	1.11229	0.266014	0.570847	11.9611	0.183001	0.207067	0.883778	0.376816	0.70298	9.5512	14.0246	14.2944	9.45753	11.2053	8.38272	14.2156	12.4455	11.6521	16.3937	5.83404	26.5183	14.3304	11.2159	17.0502	10.3912	9.05616	13.9288	5.8827	13.7818	10.1717	18.882	8.88496	7.6863	258.845	258.694	302.271	296.358	311.225	259.279
ENSMUSG00000001228	Uhrf1	91.2759	0.410272	0.0911772	4.49973	6.80408e-06	0.00020791	57.2031	0.00661743	0.114337	0.0578766	0.953847	0.98073	8.59632	0.455482	0.288607	1.57821	0.114518	0.411334	109.308	104.772	95.6629	107.973	96.846	95.3535	111.14	83.6615	103.809	131.15	98.4494	119.332	92.4964	76.2684	77.5785	89.7419	62.3869	52.0498	80.3969	71.6656	88.4941	93.151	89.4842	58.9283	46.5647	44.5156	60.7967	71.8138	46.6837	69.0743
ENSMUSG00000001229	Dpp9	83.8816	-0.211346	0.0899994	-2.3483	0.0188591	0.0873887	146.752	0.0536784	0.0752376	0.713452	0.475566	0.739766	97.7585	-0.105526	0.0936537	-1.12676	0.259842	0.596832	75.3484	68.4732	85.7667	84.3296	73.635	90.1143	93.694	67.7589	65.6752	69.6733	83.8643	61.876	102.919	80.7547	78.431	83.1293	86.5367	90.1707	89.221	96.4729	108.838	118.327	84.4071	73.4469	122.575	159.584	138.719	129.467	155.612	150.162
ENSMUSG00000001240	Ramp2	76.7693	0.117005	0.108923	1.0742	0.282735	0.505813	170.64	-0.0603352	0.0827384	-0.729229	0.465861	0.733587	63.4931	0.25619	0.124002	2.06602	0.038827	0.236515	84.8996	88.2727	64.8748	82.7534	91.2433	66.0139	82.063	73.2903	104.868	40.9843	69.2792	106.073	79.4687	65.0524	72.4634	85.0186	73.4555	58.6476	72.5533	55.1274	64.0819	86.857	111.697	63.1985	173.248	160.424	169.546	173.971	158.947	156.168
ENSMUSG00000001247	Lsr	355.048	-0.152638	0.0698729	-2.1845	0.0289252	0.115772	86.8784	-0.283064	0.0960006	-2.94857	0.0031925	0.107072	303.17	0.0337581	0.0869077	0.388436	0.697694	0.890284	320.496	340.716	307.331	338.107	312.949	311.209	305.636	309.064	379.221	340.17	341.291	439.761	307.453	414.99	317.134	350.466	369.29	380.477	404.926	436.885	383.474	436.803	299.55	372.359	67.7928	90.711	71.9285	86.9857	70.0256	82.0883
ENSMUSG00000001248	Gramd1a	9.28336	0.0517036	0.260411	0.198546	0.842618	0.924493	188.785	0.0346631	0.0727177	0.47668	0.63359	0.834908	50.5268	0.0264621	0.114902	0.230301	0.817858	0.935846	10.6124	9.89974	19.7923	9.45753	10.4049	7.33488	7.75398	7.6056	7.41494	8.19686	10.2096	2.20986	11.7249	6.72956	3.41004	12.2805	17.1061	15.395	6.86315	6.89092	6.10304	7.55278	12.6928	5.1242	169.14	204.1	217.498	165.88	175.62	179.193
ENSMUSG00000001249	Hpn	49.7418	-0.142492	0.107032	-1.3313	0.183091	0.389321	#N/A	#N/A	#N/A	#N/A	#N/A	#N/A	17.7732	0.26443	0.189634	1.39442	0.16319	0.483212	32.8986	53.6236	52.2297	39.4064	44.8213	51.3442	43.9392	42.1765	42.3711	73.7718	38.6505	66.2957	61.23	52.7149	46.8881	47.2326	66.4118	48.3843	51.9639	27.5637	45.7728	67.975	48.8673	46.9719	0	0	0	0	1.11152	0
ENSMUSG00000001260	Gabrg1	#N/A	#N/A	#N/A	#N/A	#N/A	#N/A	100.463	-0.29194	0.097783	-2.98559	0.00283034	0.100749	#N/A	#N/A	#N/A	#N/A	#N/A	#N/A	0	0	0.549787	1.57625	0	0	0	0	0	0	0	0	0	2.24319	0	0.944651	0	0.733096	0	0	0	0	0	0	82.1731	83.1518	67.6471	103.169	70.0256	91.098
ENSMUSG00000001270	Ckb	604.416	0.0492908	0.0509514	0.967407	0.33334	0.560109	1788.85	-0.0800477	0.0379202	-2.11095	0.0347768	0.261302	332.443	-0.0938655	0.051827	-1.81113	0.0701206	0.327142	677.074	673.183	615.761	656.51	638.703	579.456	670.073	607.756	555.061	508.205	614.033	556.884	527.62	558.554	639.383	597.964	664.118	596.007	628.469	558.165	587.926	538.765	675.257	579.035	1717.42	1710.07	1687.75	1988.53	1771.76	1720.85
ENSMUSG00000001280	Sp1	432.215	-0.0147522	0.0564922	-0.261137	0.793987	0.899264	248.639	-0.110587	0.0903625	-1.22382	0.221021	0.532612	587.524	0.0383248	0.0454596	0.843051	0.3992	0.719825	431.927	451.263	408.491	412.979	410.595	497.724	402.561	403.097	448.074	446.729	423.697	424.292	478.115	476.677	440.748	431.706	318.978	392.206	443.164	458.935	446.539	448.132	414.42	460.324	216.389	241.056	220.923	266.014	247.868	222.239
ENSMUSG00000001281	Itgb7	5.20062	0.294164	0.329888	0.891709	0.372549	NA	#N/A	#N/A	#N/A	#N/A	#N/A	#N/A	6.00115	-0.374998	0.289622	-1.29478	0.195395	0.523874	1.06124	5.77485	8.2468	2.36438	4.0019	3.14352	9.04631	6.22276	3.17783	0	10.9388	13.2591	3.9083	6.72956	4.26255	9.44651	2.01248	2.93238	4.90225	6.89092	6.10304	2.51759	4.44248	3.41614	0	0.839917	0.856292	0	0	0
ENSMUSG00000001285	Myg1	49.5249	-0.0118992	0.0971719	-0.122455	0.902539	0.954398	109.981	0.0330812	0.0742729	0.4454	0.656031	0.848981	33.787	-0.156188	0.118085	-1.32267	0.185945	0.512937	50.9398	45.3738	48.931	52.8045	48.8232	41.9136	55.5702	51.8563	61.4381	36.8859	47.4016	44.1971	52.1106	48.2285	50.2981	51.9558	61.3806	55.7153	42.1594	45.4801	46.79	47.8343	45.6941	54.6582	106.825	114.229	132.725	101.146	107.817	112.121
ENSMUSG00000001288	Rarg	70.799	0.0103014	0.112289	0.0917408	0.926904	0.965506	70.5921	0.168152	0.105039	1.60086	0.109408	0.408534	97.3797	0.0992248	0.0912902	1.08692	0.277074	0.614878	73.2259	72.5981	55.5284	61.4739	72.0342	51.3442	72.3705	89.8843	93.2164	102.461	52.5064	66.2957	66.4411	58.3229	57.1182	67.0702	74.4618	96.0355	69.612	77.1783	58.9961	75.5278	73.6182	61.4904	97.9229	73.9127	68.5033	59.6762	66.6911	55.0592
ENSMUSG00000001289	Pfdn5	294.502	-0.112074	0.0570168	-1.96564	0.0493403	0.165481	863.598	0.0432076	0.0596282	0.724616	0.468688	0.735286	283.825	-0.0599233	0.0740132	-0.80963	0.418153	0.733783	266.372	255.743	254.001	312.886	294.54	302.826	274.62	279.333	279.649	331.973	257.427	300.54	281.397	308.438	279.623	270.17	324.009	304.968	314.725	355.572	307.186	352.463	277.338	280.977	797.079	853.356	880.268	861.765	839.196	957.03
ENSMUSG00000001300	Efnb2	106.511	0.100097	0.0763625	1.31081	0.189922	0.398806	397.79	0.0674457	0.0840457	0.802489	0.42227	0.703993	134.614	-0.0847672	0.0839609	-1.0096	0.312686	0.649454	115.676	105.597	94.0135	94.5753	99.2471	116.31	102.74	101.638	119.698	127.051	119.598	141.431	119.854	93.0923	102.301	85.9633	100.624	98.2348	114.713	85.4474	105.786	115.809	101.542	94.7977	430.724	398.961	336.523	345.92	371.247	400.431
ENSMUSG00000001305	Rrp15	47.1305	0.0525196	0.0981925	0.534863	0.592744	0.774465	79.0446	0.0133138	0.0880419	0.151221	0.879801	0.955234	44.48	-0.0832575	0.105362	-0.790203	0.429409	0.741355	43.511	45.3738	45.6323	48.8639	44.8213	51.3442	52.3394	44.2507	52.9639	61.4765	46.6723	44.1971	35.1747	40.3774	47.7406	51.9558	46.287	45.4519	41.1789	49.6146	53.9102	45.3167	46.3287	46.1178	57.5212	69.7131	87.3418	82.9398	85.5869	68.0733
ENSMUSG00000001313	Rnd2	180.66	-0.000208783	0.0762667	-0.00273754	0.997816	0.999004	1038.88	0.111373	0.0752987	1.47908	0.139118	0.446761	535.444	-0.0511295	0.0547645	-0.933625	0.350497	0.680228	179.35	183.145	142.395	171.024	204.897	165.559	175.757	208.808	161.01	188.528	150.227	251.924	149.818	182.82	184.142	170.982	213.323	169.345	176.481	175.029	172.919	196.372	187.853	173.369	1127.14	1119.61	1315.26	1139.92	1163.76	1165.25
ENSMUSG00000001323	Srr	66.4039	-0.41055	0.0968275	-4.24002	2.23501e-05	0.00053027	210.067	-0.00808599	0.0618203	-0.130798	0.895935	0.961521	146.29	-0.0818824	0.0658286	-1.24387	0.213547	0.545057	62.6134	59.3985	58.8272	61.4739	62.4297	63.9183	54.2779	60.8448	42.3711	24.5906	46.6723	79.5548	52.1106	78.5116	75.8734	82.1847	88.5491	82.1067	68.6315	85.4474	75.2708	83.0806	62.8294	81.9872	239.672	214.179	201.229	241.739	206.742	203.219
ENSMUSG00000001333	Sync	#N/A	#N/A	#N/A	#N/A	#N/A	#N/A	#N/A	#N/A	#N/A	#N/A	#N/A	#N/A	11.1414	0.309719	0.238656	1.29776	0.194368	0.523333	0	0	2.74893	2.36438	1.60076	2.09568	2.58466	2.07425	1.05928	4.09843	0.729255	0	5.21106	0	0	2.83395	0	0.733096	3.9218	1.37818	3.05152	1.2588	0.63464	0.854034	4.10865	1.67983	0.856292	0	2.22304	1.00108
ENSMUSG00000001334	Fndc5	89.3646	-0.744153	0.12084	-6.15819	7.358e-10	1.05923e-07	103.379	-0.0754938	0.08676	-0.870145	0.384221	0.676249	141.73	-0.303604	0.0928432	-3.27007	0.0010752	0.0279343	52.001	61.8734	56.628	69.3552	67.2319	57.6312	63.3242	68.4504	70.9716	69.6733	72.1962	97.2336	112.038	89.7275	94.6287	71.7935	152.949	131.957	120.595	124.037	101.717	152.314	74.2529	111.878	83.5426	99.9501	93.3358	116.318	97.8136	100.108
ENSMUSG00000001348	Acp5	167.555	-0.416043	0.087536	-4.75282	2.00597e-06	7.66647e-05	#N/A	#N/A	#N/A	#N/A	#N/A	#N/A	102.42	-0.296055	0.0962089	-3.07721	0.00208945	0.0426782	123.104	150.971	123.702	168.659	139.266	160.32	113.725	172.163	128.173	127.051	145.851	165.739	155.029	198.522	157.714	183.262	198.229	216.996	189.227	261.855	210.555	198.89	156.756	175.077	3.42388	0.839917	23.9762	3.03438	0	1.00108
ENSMUSG00000001349	Cnn1	364.236	0.254198	0.0988869	2.57059	0.0101526	0.0572646	#N/A	#N/A	#N/A	#N/A	#N/A	#N/A	88.0676	0.954334	0.637546	1.49689	0.134423	0.441024	359.762	332.466	371.656	420.072	473.825	369.888	388.345	479.152	416.296	368.859	409.112	360.206	260.553	281.52	351.234	494.053	339.103	262.448	315.705	347.303	320.41	264.347	460.114	293.788	0.684776	2.51975	0.856292	0	1.11152	0
ENSMUSG00000001366	Fbxo9	100.575	-0.249018	0.0998277	-2.49448	0.0126142	0.0667019	336.488	-0.144186	0.0536749	-2.68628	0.00722524	0.150949	99.9622	0.0318056	0.0735761	0.432281	0.665537	0.878065	70.0422	83.3228	118.204	82.7534	90.443	75.4445	93.0478	103.021	75.2087	122.953	96.2617	95.0238	88.5881	108.795	99.7437	77.4614	115.718	126.092	122.556	137.818	122.061	109.515	85.6764	113.586	288.975	293.971	314.259	355.023	313.448	362.39
ENSMUSG00000001376	Vps50	52.7472	-0.112009	0.115938	-0.966114	0.333987	0.560854	135.454	-0.114247	0.0888731	-1.28551	0.198614	0.51148	60.0227	-0.0757334	0.0939186	-0.806373	0.420028	0.734406	35.0211	46.1988	57.1778	48.8639	51.2243	73.3488	41.3546	39.4108	36.0154	77.8702	63.4452	46.407	39.083	50.4717	52.8557	61.4023	49.3058	58.6476	56.8661	66.1529	52.893	56.6459	52.0405	52.9501	111.618	133.547	117.312	130.479	103.371	156.168
ENSMUSG00000001380	Hars	89.1761	0.0281466	0.0822993	0.342003	0.732349	0.865801	310.191	-0.00548131	0.0493452	-0.111081	0.911552	0.96629	94.313	0.0159831	0.0822079	0.194423	0.845845	0.947194	95.512	92.3976	97.3122	89.0584	100.848	80.6837	93.0478	100.947	87.92	90.1655	81.6766	68.5055	67.7438	94.2139	75.0209	111.469	82.5117	97.5017	86.2797	74.422	100.7	84.3394	99.6385	87.9655	289.66	293.131	307.409	301.416	310.113	311.335
ENSMUSG00000001383	Zmat2	349.259	0.0413535	0.0730994	0.565717	0.571586	0.758913	1226.04	0.0374828	0.0535543	0.699903	0.483988	0.74437	587.159	-0.0051073	0.0445693	-0.114592	0.908768	0.97092	434.049	352.266	306.781	357.022	388.184	320.639	368.96	394.108	353.799	217.217	333.27	404.404	337.416	336.478	346.119	395.809	285.772	280.042	336.295	367.975	384.492	344.91	383.323	351.862	1357.91	1216.2	1263.03	1131.83	1296.03	1352.46
ENSMUSG00000001403	Ube2c	224.796	0.150102	0.0750662	1.9996	0.0455435	0.157368	78.141	0.0384584	0.143032	0.26888	0.788022	0.915083	25.2462	0.205509	0.184491	1.11392	0.265312	0.603003	254.699	250.794	207.819	252.201	216.103	225.286	211.296	204.66	245.752	266.398	245.03	271.812	209.745	229.927	230.178	239.941	197.223	148.085	185.305	194.324	204.452	224.066	247.51	231.443	80.8035	89.0312	64.2219	118.341	61.1335	92.0991
ENSMUSG00000001415	Smg5	27.9473	0.109804	0.12624	0.869807	0.384406	0.608521	82.4212	0.101924	0.0800736	1.27288	0.20306	0.515857	66.676	-0.0594672	0.103283	-0.575771	0.56477	0.827861	31.8373	26.3993	34.0868	36.2539	34.4163	29.3395	24.5543	31.1138	25.4227	12.2953	28.4409	28.7281	31.2664	22.4319	31.5429	28.3395	26.1622	27.1245	25.4917	22.051	27.4637	26.4347	33.0013	26.475	95.8686	75.5925	91.6232	68.7794	91.1444	82.0883
ENSMUSG00000001416	Cct3	196.568	0.269413	0.0712879	3.77922	0.000157318	0.00249476	547.457	-0.0183118	0.0623693	-0.293602	0.769062	0.905064	200.483	0.0549754	0.0583051	0.942892	0.345736	0.676364	204.82	180.67	239.707	227.769	224.106	205.377	242.958	206.734	190.67	237.709	218.047	203.307	148.515	174.969	185.847	205.934	173.073	159.815	143.146	192.946	165.799	176.232	216.412	192.158	460.169	522.428	545.458	671.61	531.305	639.688
ENSMUSG00000001418	Glmp	166.343	-0.196913	0.0786987	-2.50212	0.0123453	0.0656862	48.1219	-0.238798	0.109964	-2.17161	0.0298851	0.248194	368.198	-0.149316	0.0583885	-2.55728	0.0105495	0.114801	152.819	136.946	149.542	170.235	161.677	141.458	154.434	164.557	146.18	155.74	177.938	145.85	113.341	189.549	167.945	136.03	193.198	204.534	188.247	195.702	200.383	203.925	158.66	182.763	32.1845	36.9563	47.9523	50.5731	36.6801	45.0485
ENSMUSG00000001419	Mef2d	100.752	-0.027844	0.077918	-0.35735	0.72083	0.858041	190.595	-0.234108	0.0707089	-3.31087	0.000930076	0.0644425	385.231	-0.0139937	0.0620563	-0.2255	0.82159	0.937861	89.1446	108.072	107.758	97.7278	107.251	101.641	100.802	105.095	92.1571	86.067	106.471	83.9745	100.313	123.375	110.826	82.1847	123.768	112.164	103.928	92.3384	91.5456	93.151	86.9457	111.024	180.096	172.183	152.42	203.304	148.943	157.169
ENSMUSG00000001420	Tmem79	39.6329	0.0854395	0.121675	0.702194	0.482558	0.691901	#N/A	#N/A	#N/A	#N/A	#N/A	#N/A	70.1446	0.00500904	0.091478	0.0547568	0.956332	0.986354	39.2661	50.3237	34.0868	43.347	36.8175	41.9136	45.2316	49.0907	43.4304	20.4922	35.7335	44.1971	24.7526	33.6478	39.2155	36.8414	32.1997	40.3203	49.0225	46.8583	29.498	49.0931	33.6359	52.0961	2.05433	2.51975	0.856292	2.02292	1.11152	4.00431
ENSMUSG00000001424	Snd1	187.836	0.198923	0.0674379	2.94973	0.00318057	0.0249893	344.266	0.0975904	0.0568225	1.71746	0.0858951	0.370765	356.993	0.0332591	0.058234	0.571128	0.567913	0.829658	188.902	188.92	198.473	193.879	214.502	198.042	228.096	206.042	185.374	221.315	192.523	203.307	148.515	190.671	179.027	158.701	143.892	185.473	172.559	135.062	187.16	200.149	210.7	175.931	359.507	352.765	360.499	375.252	410.15	368.396
ENSMUSG00000001435	Col18a1	96.08	0.101546	0.0968629	1.04834	0.29448	0.519298	51.2175	0.0911239	0.10755	0.847272	0.396844	0.684566	106.711	0.134147	0.0892316	1.50336	0.132747	0.437413	85.9608	95.6975	113.256	100.092	114.454	102.688	96.2786	109.244	106.987	102.461	96.9909	64.0858	128.974	70.6604	85.2511	105.801	115.718	85.7722	102.947	68.9092	84.4254	73.0102	107.889	87.9655	43.1409	50.395	56.5153	57.6533	60.022	56.0603
ENSMUSG00000001436	Slc19a1	213.925	-0.113132	0.0739439	-1.52997	0.126024	0.306162	137.594	0.0649662	0.0785182	0.827403	0.408009	0.694448	31.2887	0.0967101	0.129668	0.745827	0.455772	0.759323	196.33	222.744	202.871	201.761	209.7	194.898	205.481	187.374	186.433	204.922	204.921	254.133	187.598	233.291	173.912	187.041	231.435	268.313	232.367	264.611	187.16	253.018	203.085	239.983	134.216	145.306	141.288	122.387	167.839	149.161
ENSMUSG00000001440	Kpnb1	315.136	0.152127	0.057529	2.64436	0.00818456	0.0488584	593.025	0.0592486	0.0410475	1.44342	0.148903	0.458537	281.626	-0.0333231	0.04991	-0.667663	0.504349	0.792579	336.415	307.717	323.274	307.37	324.954	343.692	364.437	359.537	311.428	385.252	320.872	304.96	306.15	253.48	309.461	321.181	299.86	237.523	305.901	282.528	328.547	297.076	333.821	296.35	640.265	635.817	585.704	618.003	551.313	582.627
ENSMUSG00000001441	Npepps	416.555	-0.133013	0.0511923	-2.5983	0.0093686	0.0540666	929.701	-0.0707299	0.0601586	-1.17572	0.239705	0.54648	392.771	0.00977355	0.054443	0.179519	0.85753	0.950901	425.559	405.065	387.05	389.335	375.378	405.514	350.868	377.514	392.992	495.91	390.151	397.774	518.501	478.921	433.075	391.086	455.827	434.726	446.105	431.372	404.835	402.815	381.419	423.601	914.176	902.071	795.495	1067.09	794.735	878.946
ENSMUSG00000001444	Tbx21	#N/A	#N/A	#N/A	#N/A	#N/A	#N/A	8.17859	-0.797528	0.363726	-2.19266	0.0283319	NA	#N/A	#N/A	#N/A	#N/A	#N/A	#N/A	0	2.47494	1.09957	0.788127	0	4.19136	2.58466	1.38284	2.11855	0	0.729255	2.20986	0	0	1.70502	0	2.01248	0.733096	0	1.37818	0	0	1.26928	0.854034	0.684776	13.4387	5.13775	2.02292	12.2267	6.00646
ENSMUSG00000001445	Mrpl10	89.5143	0.0131533	0.0887574	0.148194	0.88219	0.943741	85.7228	-0.187805	0.124057	-1.51386	0.130061	0.435502	111.2	-0.0761039	0.0917106	-0.829827	0.406636	0.724624	82.7771	89.9227	72.022	87.4821	92.0437	100.593	75.6013	87.1186	79.4458	122.953	101.366	103.863	79.4687	90.8491	75.0209	80.2954	106.661	96.7686	72.5533	88.2038	69.1678	101.963	90.1189	101.63	93.1295	81.4719	60.7967	91.0315	72.2486	75.0808
ENSMUSG00000001467	Cyp51	548.666	0.161795	0.0707968	2.28535	0.0222924	0.0970499	1209.31	-0.0228493	0.0363868	-0.627957	0.530032	0.770803	268.824	0.127522	0.0960439	1.32774	0.184262	0.51064	542.296	551.086	589.921	612.375	691.529	670.618	549.887	528.243	413.118	606.568	600.906	596.661	440.335	555.189	566.919	586.629	507.145	466.982	532.385	468.583	567.583	582.823	471.538	466.302	1164.12	1190.16	1185.96	1335.13	1168.21	1229.32
ENSMUSG00000001472	Tcf25	393.774	-0.126151	0.0617068	-2.04437	0.040917	0.146564	1265.57	-0.0388538	0.0372383	-1.04338	0.296771	0.601174	586.41	0.0210968	0.0607327	0.347371	0.728312	0.901081	370.374	396.815	378.803	353.869	381.781	401.323	361.206	445.273	348.502	282.792	372.649	404.404	435.124	394.801	416.025	341.964	409.54	503.637	474.538	421.724	427.213	353.722	391.573	381.753	1310.66	1161.61	1242.48	1304.79	1371.61	1289.39
ENSMUSG00000001473	Tubb6	72.8403	0.227645	0.117338	1.94007	0.0523714	0.172565	16.7308	-0.243005	0.221632	-1.09644	0.272888	0.578083	73.4969	-0.2723	0.125569	-2.16852	0.030119	0.205434	80.6546	74.2481	74.2212	100.88	87.2414	69.1575	83.3553	80.2045	77.3273	73.7718	83.8643	55.2464	54.7162	70.6604	84.3985	81.24	54.337	43.9857	55.8857	62.0183	52.893	73.0102	100.273	74.3009	12.326	16.7983	10.2755	26.298	16.6728	17.0183
ENSMUSG00000001482	Def8	49.8945	0.300497	0.118701	2.53155	0.011356	0.0617409	220.664	0.145884	0.0835686	1.74568	0.080866	0.361036	134.309	-0.0594769	0.0622729	-0.955101	0.339526	0.672022	50.9398	62.6984	50.5804	64.6264	61.6293	44.0093	71.7244	56.6963	45.5489	24.5906	50.3186	68.5055	56.0189	43.7422	43.478	42.5093	45.2808	29.3238	40.1985	53.7492	50.8587	39.0227	60.2908	40.9936	223.922	251.135	270.588	206.338	254.538	246.265
ENSMUSG00000001493	Meox1	11.1878	0.390381	0.214839	1.81709	0.0692034	0.208221	#N/A	#N/A	#N/A	#N/A	#N/A	#N/A	#N/A	#N/A	#N/A	#N/A	#N/A	#N/A	23.3474	10.7247	5.49787	11.0338	14.4068	11.5262	9.04631	17.9769	14.8299	12.2953	13.8558	8.83942	9.11936	13.4591	8.52511	8.50186	5.0312	8.79715	10.785	12.4037	12.2061	6.29399	11.4235	8.54034	2.7391	0	4.28146	3.03438	0	3.00323
ENSMUSG00000001494	Sost	#N/A	#N/A	#N/A	#N/A	#N/A	#N/A	#N/A	#N/A	#N/A	#N/A	#N/A	#N/A	#N/A	#N/A	#N/A	#N/A	#N/A	#N/A	3.18373	3.29991	0.549787	0.788127	0	0	0.646165	0	0	0	0	0	0	0	0	0	0	0.733096	0	0	0	0	0.63464	0.854034	0.684776	0.839917	1.71258	2.02292	1.11152	1.00108
ENSMUSG00000001496	Nkx2-1	#N/A	#N/A	#N/A	#N/A	#N/A	#N/A	45.8509	0.0850383	0.154057	0.551992	0.580954	0.801744	#N/A	#N/A	#N/A	#N/A	#N/A	#N/A	0	0	0.549787	0	0	0	0	0	0	4.09843	0	0	0	0	0	0	0	0	0	0	0	0	0	0	45.88	47.8753	43.6709	23.2636	48.9068	50.0539
ENSMUSG00000001497	Pax9	#N/A	#N/A	#N/A	#N/A	#N/A	#N/A	#N/A	#N/A	#N/A	#N/A	#N/A	#N/A	#N/A	#N/A	#N/A	#N/A	#N/A	#N/A	0	0	0	0	0	0	0	0	0	8.19686	0	0	0	1.12159	0	0	0	0	0	0	0	0	0	0	0	0	0	2.02292	0	0
ENSMUSG00000001504	Irx2	#N/A	#N/A	#N/A	#N/A	#N/A	#N/A	52.4722	-0.0844594	0.146019	-0.578416	0.562984	0.790242	12.6335	-0.375469	0.209066	-1.79593	0.0725052	0.332558	0	0	0	0	0	0	0	0	0	0	0	2.20986	1.30277	0	0	0	0	0	0	0	0	0	0	0	41.0865	43.6757	46.2398	97.1003	40.0146	57.0614
ENSMUSG00000001506	Col1a1	2954.37	0.316355	0.0845656	3.74094	0.000183334	0.00284124	678.793	0.0117787	0.195333	0.0603006	0.951916	0.980216	1519.18	0.432177	0.292709	1.47647	0.139817	0.446599	3748.32	3396.44	3144.23	3135.96	3796.2	3243.07	3902.19	3408	3631.2	2475.45	3006.72	2406.53	3084.95	2188.23	2797.09	2962.43	2426.04	2581.23	2727.61	2301.57	2281.52	2307.38	3468.31	2474.14	497.147	659.335	1505.36	493.593	594.662	462.498
ENSMUSG00000001507	Itga3	1024.05	-0.182502	0.055213	-3.30542	0.000948357	0.0100301	296.203	0.0753424	0.0874279	0.861767	0.388816	0.680052	1653.44	0.0550962	0.0546655	1.00788	0.313512	0.650165	969.978	934.701	948.382	947.329	944.449	932.578	898.17	969.368	904.623	1016.41	952.407	1111.56	944.505	1108.13	912.186	915.367	1249.75	1225.74	1161.83	1116.33	1111.77	1117.81	987.5	1192.23	310.203	318.329	409.307	228.59	350.128	295.318
ENSMUSG00000001508	Sgca	#N/A	#N/A	#N/A	#N/A	#N/A	#N/A	#N/A	#N/A	#N/A	#N/A	#N/A	#N/A	#N/A	#N/A	#N/A	#N/A	#N/A	#N/A	0	0	0	0	0	1.04784	0	0	0	0	0	0	0	0	0.852511	0	0	0	0.980451	0	1.01717	0	0	0	0	0	0	0	1.11152	0
ENSMUSG00000001510	Dlx3	#N/A	#N/A	#N/A	#N/A	#N/A	#N/A	#N/A	#N/A	#N/A	#N/A	#N/A	#N/A	125.132	-0.222726	0.126979	-1.75404	0.079424	0.345199	0	0	0.549787	0	0	0	0.646165	0	0	0	0	0	0	0	0.852511	0.944651	0	0.733096	0	0	0	1.2588	0	0.854034	0	0	0	0	0	2.00215
ENSMUSG00000001517	Foxm1	46.4849	0.123797	0.101672	1.21762	0.22337	0.440138	49.043	0.0789536	0.1059	0.745548	0.45594	0.727236	7.81861	0.403304	0.263039	1.53325	0.125215	0.42712	48.8173	52.7986	61.0263	53.5926	47.2224	50.2963	54.2779	47.7078	40.2525	24.5906	41.5675	46.407	52.1106	51.5933	43.478	47.2326	46.287	32.9893	46.0812	45.4801	48.8243	42.7991	48.2326	41.8477	42.4561	54.5946	51.3775	58.6648	55.5759	51.0549
ENSMUSG00000001518	Itfg2	15.9616	-0.201784	0.171628	-1.17571	0.239712	0.459084	53.7268	0.0793573	0.106621	0.744291	0.456701	0.727738	17.3562	-0.0186116	0.187165	-0.0994395	0.920789	0.975406	16.9799	12.3747	20.3421	8.6694	16.0076	14.6698	16.8003	14.5198	11.6521	8.19686	20.4191	15.469	13.0277	14.5807	21.3128	14.1698	19.1186	21.2598	20.5895	12.4037	21.3606	13.8468	19.0392	16.2266	43.1409	58.7942	63.3656	53.6075	56.6874	37.0399
ENSMUSG00000001520	Nrip2	#N/A	#N/A	#N/A	#N/A	#N/A	#N/A	9.44339	0.00127706	0.245719	0.00519721	0.995853	NA	#N/A	#N/A	#N/A	#N/A	#N/A	#N/A	2.12249	0	2.74893	3.94064	4.80228	0	0.646165	1.38284	4.23711	4.09843	2.18776	0	2.60553	3.36478	0.852511	2.83395	5.0312	2.93238	0.980451	4.13455	3.05152	1.2588	1.26928	5.97824	9.58686	6.71934	12.8444	9.10315	7.78062	10.0108
ENSMUSG00000001521	Tulp3	16.2299	0.190125	0.173665	1.09478	0.273614	0.494937	27.1924	-0.100585	0.164995	-0.609625	0.54211	0.77821	16.2313	-0.327419	0.197148	-1.66078	0.0967576	0.37896	13.7962	12.3747	17.5932	22.0676	18.4087	18.8611	13.5695	18.6683	14.8299	16.3937	26.2532	11.0493	10.4221	14.5807	16.1977	12.2805	16.0998	16.8612	11.7654	30.3201	11.1889	17.6232	14.5967	13.6645	21.9128	26.8773	28.2576	23.2636	17.7843	23.0248
ENSMUSG00000001524	Gtf2h4	25.7881	-0.0899933	0.142815	-0.63014	0.528603	0.726322	32.7334	0.0798517	0.133653	0.597456	0.550203	0.782736	36.2176	-0.172996	0.121798	-1.42035	0.155506	0.472285	24.4086	26.3993	21.4417	23.6438	24.8118	26.196	30.3698	25.5825	19.067	20.4922	35.7335	15.469	16.936	25.7967	32.3954	31.1735	27.1685	25.6583	27.4526	27.5637	27.4637	41.5403	21.5778	20.4968	28.7606	45.3555	28.2576	34.3897	31.1225	37.0399
ENSMUSG00000001525	Tubb5	1557.24	0.399087	0.0668345	5.97128	2.35407e-09	2.87729e-07	15763.9	-0.0113559	0.068891	-0.164838	0.869071	0.950413	1053.36	-0.0045377	0.0434715	-0.104383	0.916865	0.974092	1814.73	1744.83	1510.81	1813.48	2046.57	1733.13	1926.86	1783.17	1829.37	1713.14	1692.6	1635.29	1349.67	1333.57	1460.35	1613.46	1148.12	1044.66	1252.04	1230.72	1394.54	1328.03	1701.47	1266.53	14682.3	16012.2	16225	21339.8	15671.3	15971.2
ENSMUSG00000001542	Ell2	28.9246	-0.245421	0.146675	-1.67323	0.0942817	0.254497	10.179	0.0326854	0.230141	0.142023	0.887061	NA	106.05	-0.0318156	0.0803771	-0.395829	0.692231	0.887848	20.1637	25.5743	31.8876	25.2201	30.4144	16.7654	27.1389	24.1996	22.2448	40.9843	26.2532	26.5183	50.8079	34.7694	26.4278	23.6163	37.2309	37.3879	21.5699	41.3455	25.4293	28.9523	20.9431	28.1831	9.58686	8.39917	12.8444	10.1146	8.89214	11.0118
ENSMUSG00000001552	Jup	222.788	-0.160507	0.0625073	-2.56781	0.0102345	0.0574513	125.094	-0.153243	0.0918175	-1.669	0.0951175	0.383415	638.183	-0.187124	0.0634663	-2.94841	0.00319415	0.0564441	210.126	226.869	200.122	196.244	206.498	221.094	204.834	164.557	216.093	274.595	207.838	216.566	218.865	245.629	236.145	212.547	242.504	243.388	236.289	285.284	214.624	240.43	201.816	222.903	98.6077	110.869	98.4736	157.788	101.148	124.134
ENSMUSG00000001555	Fkbp10	61.0148	0.311844	0.106668	2.92349	0.00346135	0.0265671	51.7193	0.132544	0.0989944	1.3389	0.180602	0.491253	45.2144	0.250863	0.128056	1.95901	0.050112	0.271154	65.7972	58.5735	63.2254	81.1771	64.0304	60.7747	82.063	73.2903	59.3195	73.7718	73.6548	59.6661	48.2023	45.9853	60.5282	67.0702	56.3494	50.5836	51.9639	46.8583	55.9445	32.7287	76.1568	56.3662	55.4668	50.395	58.2278	65.745	61.1335	45.0485
ENSMUSG00000001558	Klhl10	#N/A	#N/A	#N/A	#N/A	#N/A	#N/A	#N/A	#N/A	#N/A	#N/A	#N/A	#N/A	#N/A	#N/A	#N/A	#N/A	#N/A	#N/A	0	2.47494	0	0	0	1.04784	1.29233	1.38284	3.17783	0	0.729255	0	0	0	0.852511	0	0	0	0	0	0	0	0.63464	0	1.36955	2.51975	2.56888	2.02292	3.33455	3.00323
ENSMUSG00000001566	Mnx1	8.05478	0.483409	0.239675	2.01694	0.0437018	0.152966	#N/A	#N/A	#N/A	#N/A	#N/A	#N/A	#N/A	#N/A	#N/A	#N/A	#N/A	#N/A	8.48996	9.89974	7.14722	11.8219	9.60456	11.5262	11.631	13.8284	5.29639	8.19686	10.9388	2.20986	2.60553	10.0943	7.67259	5.66791	3.01872	8.06405	10.785	9.64729	7.12021	3.77639	5.71176	8.54034	0	0	0	0	0	3.00323
ENSMUSG00000001569	Nom1	146.631	0.135457	0.0680138	1.99161	0.0464139	0.159295	267.677	-0.00808319	0.0546703	-0.147853	0.882459	0.956055	214.668	0.0406813	0.0521824	0.779599	0.435627	0.745927	159.187	145.196	152.291	145.015	137.665	160.32	181.572	171.472	153.595	118.854	161.895	145.85	127.671	145.807	147.484	147.366	115.718	159.815	152.95	126.793	155.628	119.586	140.89	146.04	264.323	271.293	274.87	234.659	286.772	276.297
ENSMUSG00000001576	Ergic1	235.737	0.252584	0.0701517	3.60054	0.000317557	0.00432625	1091.86	0.0422555	0.0441454	0.957189	0.338472	0.637314	389.753	-0.0127477	0.0511382	-0.249279	0.803145	0.930972	240.903	254.918	233.659	265.599	313.749	221.094	303.698	270.344	275.412	192.626	245.759	240.874	204.534	199.644	226.768	226.716	159.992	216.263	220.601	213.619	234.967	239.171	237.355	218.633	1110.02	1157.41	1133.73	1143.96	1147.09	1078.16
ENSMUSG00000001583	Tnk1	65.7732	-0.142462	0.0917841	-1.55214	0.120628	0.297575	#N/A	#N/A	#N/A	#N/A	#N/A	#N/A	12.9964	0.477444	0.230797	2.06868	0.0385762	0.235779	60.491	70.9482	67.074	51.2283	62.4297	76.4923	63.3242	51.8563	62.4974	65.5749	64.1744	50.8267	74.2577	74.0252	55.4132	53.8451	68.4243	75.5088	73.5338	79.9347	73.2365	67.975	60.9254	74.3009	0	0	0	0	0	1.00108
ENSMUSG00000001588	Acap1	#N/A	#N/A	#N/A	#N/A	#N/A	#N/A	#N/A	#N/A	#N/A	#N/A	#N/A	#N/A	#N/A	#N/A	#N/A	#N/A	#N/A	#N/A	2.12249	1.64996	1.09957	0.788127	2.40114	3.14352	0.646165	0.691418	7.41494	4.09843	2.18776	0	2.60553	0	0.852511	0	1.00624	2.93238	0	1.37818	1.01717	1.2588	3.1732	0.854034	0	0.839917	0.856292	0	1.11152	0
ENSMUSG00000001604	Tcea3	42.948	0.0539629	0.104034	0.518705	0.603966	0.782814	6.92286	-0.178735	0.270849	-0.659909	0.509312	NA	17.2499	0.352049	0.22759	1.54686	0.121898	0.423764	45.6335	47.0238	40.1344	39.4064	42.4202	48.2007	43.2931	42.1765	43.4304	36.8859	45.2138	53.0365	32.5692	40.3774	48.5931	33.0628	40.2496	45.4519	48.0421	50.9928	35.6011	45.3167	45.0594	38.4315	4.10865	8.39917	7.70663	8.09169	3.33455	6.00646
ENSMUSG00000001622	Csn3	#N/A	#N/A	#N/A	#N/A	#N/A	#N/A	#N/A	#N/A	#N/A	#N/A	#N/A	#N/A	#N/A	#N/A	#N/A	#N/A	#N/A	#N/A	1.06124	0.824979	0	0	0	0	0	0.691418	0	0	0.729255	2.20986	0	0	0	0	0	0	0	0	0	2.51759	0.63464	0	0	0	0	0	0	0
ENSMUSG00000001627	Ifrd1	97.3343	0.00584699	0.111998	0.052206	0.958365	0.980849	514.679	-0.0534131	0.0680562	-0.784838	0.432548	0.71059	914.4	-0.0780794	0.0774492	-1.00814	0.313389	0.65001	80.6546	62.6984	141.295	86.694	104.85	106.88	73.6628	82.9701	99.5721	98.3623	128.349	103.863	97.7075	86.3627	91.2186	125.639	94.5866	101.9	91.1819	89.582	83.4082	110.774	97.7346	95.6518	451.952	542.586	494.08	487.524	483.51	523.563
ENSMUSG00000001630	Stk38l	52.1007	0.00220641	0.0971359	0.0227147	0.981878	0.992139	57.8746	0.00369579	0.113491	0.0325645	0.974022	0.989382	129.464	-0.261707	0.086934	-3.01042	0.00260889	0.0492525	50.9398	48.6737	51.1301	49.652	46.4221	61.8226	55.5702	49.7821	51.9046	73.7718	44.4846	55.2464	39.083	52.7149	52.0031	55.7344	51.3182	61.58	49.0225	35.8328	60.0132	50.3519	50.1366	52.9501	47.9343	75.5925	68.5033	65.745	48.9068	51.0549
ENSMUSG00000001632	Brpf1	105.789	-0.386423	0.0797838	-4.84337	1.27653e-06	5.3872e-05	183.576	0.0651986	0.067405	0.967267	0.333411	0.633542	219.671	-0.0386686	0.0575802	-0.671561	0.501863	0.79099	99.757	88.2727	97.862	96.9396	82.4392	82.7794	85.94	86.4272	83.6829	106.559	102.825	92.8139	115.946	111.038	120.204	85.0186	146.911	137.822	133.341	117.146	128.164	110.774	117.408	108.462	189.683	214.179	196.947	174.983	161.17	161.173
ENSMUSG00000001642	Akr1b3	#N/A	#N/A	#N/A	#N/A	#N/A	#N/A	6.59241	-0.22191	0.277931	-0.798436	0.424618	NA	#N/A	#N/A	#N/A	#N/A	#N/A	#N/A	3.18373	7.42481	3.29872	3.15251	3.20152	2.09568	5.16932	2.07425	3.17783	8.19686	2.18776	0	2.60553	6.72956	9.37762	7.55721	2.01248	5.13167	6.86315	4.13455	1.01717	2.51759	5.07712	5.97824	4.10865	5.0395	5.13775	7.08023	11.1152	4.00431
ENSMUSG00000001655	Hoxc13	#N/A	#N/A	#N/A	#N/A	#N/A	#N/A	#N/A	#N/A	#N/A	#N/A	#N/A	#N/A	9.03182	0.437432	0.302017	1.44837	0.147513	0.45976	0	0	0	0	0	0	0	0	0	0	0	0	0	0	0	0	0	0.733096	0	0	0	0	0	0	0	0	0	0	1.11152	0
ENSMUSG00000001656	Hoxc11	#N/A	#N/A	#N/A	#N/A	#N/A	#N/A	#N/A	#N/A	#N/A	#N/A	#N/A	#N/A	#N/A	#N/A	#N/A	#N/A	#N/A	#N/A	1.06124	0	1.64936	0.788127	0.80038	1.04784	1.29233	0	2.11855	0	0	0	0	0	0	0	0	0	0	2.75637	0	0	0	0.854034	0	0	0	0	0	0
ENSMUSG00000001657	Hoxc8	94.3079	0.0530963	0.127273	0.417184	0.676544	0.832096	#N/A	#N/A	#N/A	#N/A	#N/A	#N/A	10.5986	0.512577	0.227311	2.25496	0.0241361	0.183861	129.472	85.7978	98.4118	76.4483	99.2471	80.6837	118.248	94.0328	112.283	65.5749	118.869	61.876	106.827	105.43	118.499	105.801	107.668	61.58	95.1037	64.7747	102.735	81.8218	112.966	58.9283	0	0	0	0	1.11152	6.00646
ENSMUSG00000001661	Hoxc6	128.738	0.218139	0.0839871	2.59729	0.00939618	0.0541326	21.8058	0.156411	0.852939	0.183379	0.854501	0.944971	31.4305	0.480994	0.184713	2.604	0.00921425	0.105857	162.37	149.321	127.001	123.736	168.08	139.363	153.787	123.764	143.002	135.248	113.764	125.962	112.038	107.673	132.139	114.303	115.718	121.694	104.908	113.011	141.387	96.9274	152.948	111.024	23.2824	3.35967	2.56888	2.02292	55.5759	61.0657
ENSMUSG00000001663	Gstt1	61.633	-0.150893	0.182849	-0.825235	0.409238	0.629728	91.494	-0.102997	0.0922897	-1.11602	0.264413	0.568893	14.4663	0.520431	0.245284	2.12175	0.0338588	0.218391	56.246	56.0986	67.074	57.5333	56.0266	40.8658	56.2164	75.3645	60.3788	36.8859	47.4016	83.9745	174.571	41.499	57.9707	65.1809	62.3869	67.4448	60.7879	48.2365	65.0991	42.7991	62.1947	36.7235	84.2274	95.7505	95.9047	98.1118	93.3675	84.0905
ENSMUSG00000001665	Gstt3	195.057	0.00526516	0.0760543	0.069229	0.944807	0.974208	10.0287	-0.30659	0.254261	-1.20581	0.227892	NA	61.4947	0.192232	0.123402	1.55777	0.119288	0.419361	161.309	181.495	211.668	203.337	193.692	177.085	212.588	221.945	201.263	188.528	183.772	209.936	157.635	195.157	187.552	190.82	174.08	219.196	224.523	152.978	183.091	208.96	184.68	255.356	8.21731	13.4387	14.557	7.08023	4.44607	10.0108
ENSMUSG00000001666	Ddt	91.3433	0.0517389	0.0851185	0.607846	0.54329	0.736822	132.148	-0.0717967	0.0692169	-1.03727	0.29961	0.60435	75.7599	0.0215079	0.093701	0.229537	0.818451	0.93611	71.1034	94.8726	83.5676	112.702	87.2414	86.9708	85.2938	94.7242	100.631	90.1655	89.6984	125.962	85.9826	87.4843	86.1036	86.9079	84.5242	109.964	83.3383	77.1783	95.6143	108.257	87.5803	76.009	114.358	131.867	122.45	129.467	132.271	165.178
ENSMUSG00000001670	Tat	#N/A	#N/A	#N/A	#N/A	#N/A	#N/A	#N/A	#N/A	#N/A	#N/A	#N/A	#N/A	#N/A	#N/A	#N/A	#N/A	#N/A	#N/A	0	0	0	0	0	0	0	0	0	0	0	0	1.30277	0	0	0.944651	1.00624	0.733096	0	0	0	0	0	0	0	0	0	0	0	0
ENSMUSG00000001672	Marveld3	79.4457	-0.167228	0.102814	-1.62651	0.103841	0.270588	4.36687	0.16402	0.357699	0.458542	0.646563	NA	81.703	-0.0993467	0.102498	-0.969253	0.332419	0.667472	63.6747	68.4732	81.9182	68.5671	56.0266	76.4923	62.678	71.216	81.5644	81.9686	83.1351	112.703	74.2577	67.2956	86.9561	83.1293	94.5866	101.167	82.3578	78.5565	86.4597	91.8922	56.483	94.7977	6.16298	4.19958	1.71258	5.05731	8.89214	3.00323
ENSMUSG00000001674	Ddx18	46.7284	0.246824	0.111117	2.22131	0.0263301	0.108294	59.5219	-0.0842631	0.156797	-0.537402	0.59099	0.808135	53.9453	0.0450348	0.117727	0.382537	0.702063	0.891623	46.6948	52.7986	45.6323	57.5333	55.2262	71.2531	47.8162	54.622	55.0824	28.689	48.8601	35.3577	41.6885	45.9853	42.6255	50.0665	37.2309	29.3238	37.2571	37.211	51.8758	50.3519	49.5019	48.6799	46.5647	49.5551	50.5212	66.7565	50.0183	79.0851
ENSMUSG00000001687	Ubl3	484.43	-0.169608	0.108623	-1.56143	0.118422	0.294486	406.183	-0.179717	0.110737	-1.62293	0.104605	0.398693	406.779	-0.140917	0.0845565	-1.66654	0.0956064	0.375657	442.539	485.087	348.565	463.419	416.198	535.446	332.775	336.72	438.541	684.438	499.54	508.267	612.3	485.65	479.963	481.772	551.42	420.064	527.482	661.529	435.35	660.869	369.995	445.806	314.312	355.285	276.582	466.284	327.898	370.399
ENSMUSG00000001700	Gramd3	390.335	-0.236951	0.0528569	-4.48287	7.36449e-06	0.000221379	98.0807	-0.0481868	0.0954783	-0.504688	0.613778	0.822438	272.275	0.0368419	0.0632567	0.582419	0.560285	0.824526	351.272	320.092	346.366	358.598	357.77	333.213	377.361	388.577	354.858	377.056	344.938	393.354	424.702	403.774	436.485	336.296	402.496	510.234	438.261	456.179	423.144	412.885	361.745	456.908	79.434	99.1102	121.593	95.0774	105.594	97.1045
ENSMUSG00000001707	Eef1e1	40.0883	0.398205	0.116667	3.41317	0.00064213	0.00742144	201.701	0.0583944	0.0861116	0.678125	0.497693	0.751898	40.4393	-0.240721	0.117348	-2.05134	0.0402343	0.240824	48.8173	44.5489	35.1863	52.0164	45.6217	55.5355	45.2316	38.7194	36.0154	53.2796	40.8383	57.4562	27.3581	42.6206	33.2479	28.3395	41.2558	27.1245	34.3158	27.5637	32.5495	40.2815	33.0013	40.9936	178.726	179.742	173.827	246.797	158.947	190.205
ENSMUSG00000001729	Akt1	498.828	0.233491	0.0740861	3.15162	0.00162369	0.0150691	869.803	-0.10177	0.0915322	-1.11185	0.266204	0.570959	639.701	-0.0142126	0.0572556	-0.248231	0.803956	0.931171	472.254	482.613	495.907	577.697	550.662	550.116	507.886	506.809	595.314	668.044	474.016	607.71	329.6	466.583	433.928	501.61	393.44	400.27	430.418	527.845	488.243	545.059	437.267	526.085	696.417	843.277	696.165	1167.23	686.918	846.911
ENSMUSG00000001739	Cldn15	180.161	-0.570182	0.111544	-5.11174	3.192e-07	1.78257e-05	#N/A	#N/A	#N/A	#N/A	#N/A	#N/A	8.69315	0.416205	0.312819	1.3305	0.183354	0.510562	126.288	155.096	131.949	163.93	152.072	147.745	98.2171	129.987	137.706	196.725	154.602	156.9	229.287	201.887	184.995	140.753	298.853	258.05	224.523	270.124	199.366	229.101	140.255	194.72	0	0.839917	0	1.01146	0	1.00108
ENSMUSG00000001741	Il16	10.6378	0.125927	0.218668	0.57588	0.564697	0.753428	6.12629	-0.21491	0.289173	-0.743189	0.457367	NA	5.7248	-0.000180729	0.379931	-0.000475688	0.99962	0.999769	11.6737	13.1997	13.7447	4.72876	10.4049	10.4784	12.2771	14.5198	13.7706	0	10.2096	15.469	7.8166	4.48637	15.3452	9.44651	13.0811	5.86476	13.7263	8.26911	13.2233	15.1056	13.3274	5.1242	6.84776	3.35967	3.42517	6.06877	5.55759	3.00323
ENSMUSG00000001750	Tcirg1	82.271	-0.430576	0.124016	-3.47195	0.000516684	0.00631525	11.5432	-0.00262055	0.212397	-0.012338	0.990156	NA	30.1773	-0.00795847	0.147148	-0.0540848	0.956868	0.986545	80.6546	61.8734	94.5633	59.1095	69.6331	51.3442	69.1397	72.5989	55.0824	69.6733	67.8207	88.3942	92.4964	80.7547	80.136	59.513	111.693	152.484	95.1037	106.12	88.4941	94.4098	72.349	100.776	13.0107	20.158	11.9881	9.10315	7.78062	12.0129
ENSMUSG00000001751	Naglu	59.5697	-0.307182	0.0999013	-3.07485	0.00210608	0.0183747	56.0566	0.0960437	0.142059	0.676085	0.498987	0.752503	280.064	0.0623929	0.0632669	0.986186	0.324042	0.659128	48.8173	51.9737	50.0306	46.4995	50.424	53.4399	43.2931	65.6847	67.7938	49.1812	47.4016	66.2957	59.9272	70.6604	55.4132	58.5684	79.493	63.0462	81.3774	78.5565	61.0304	57.9047	57.7522	64.9066	69.1623	77.2724	65.0782	44.5043	74.4717	58.0625
ENSMUSG00000001755	Ppat	112.482	0.222434	0.073113	3.04233	0.00234754	0.019931	263.581	0.193951	0.0911132	2.12868	0.0332807	0.255787	103.616	0.105036	0.0754769	1.39163	0.164033	0.483548	106.124	114.672	128.65	103.245	134.464	102.688	132.464	112.701	119.698	135.248	109.388	163.529	109.432	115.524	93.7762	95.4098	102.636	107.765	110.791	108.877	94.5971	99.445	97.0999	100.776	284.182	313.289	372.487	242.751	336.79	236.254
ENSMUSG00000001761	Smo	33.3824	0.165718	0.29349	0.564645	0.572315	0.759258	23.0339	-0.43661	0.23605	-1.84965	0.0643641	0.333592	14.1202	0.0814979	0.20347	0.40054	0.688759	0.886783	31.8373	27.2243	21.9915	22.0676	12.0057	66.0139	40.7084	17.2854	37.0747	102.461	40.109	13.2591	20.8443	33.6478	50.2981	52.9005	24.1498	14.6619	23.5308	28.9419	26.4465	25.1759	37.4438	30.7452	9.58686	15.9584	12.8444	26.298	12.2267	31.0334
ENSMUSG00000001763	Tspan33	8.15456	-0.451545	0.27298	-1.65413	0.0981005	0.261037	32.9278	0.0938149	0.138245	0.678614	0.497382	0.751898	63.953	-0.0649794	0.120226	-0.540476	0.588869	0.83791	3.18373	6.59983	8.79658	7.88127	5.60266	5.2392	10.9848	6.91418	6.35566	4.09843	4.37553	11.0493	27.3581	8.97275	9.37762	11.3358	7.04368	4.39857	10.785	4.13455	8.13739	7.55278	9.5196	5.97824	37.6627	29.3971	42.8146	28.3209	46.6837	32.0345
ENSMUSG00000001767	Crnkl1	70.9668	-0.0346875	0.084832	-0.408896	0.682616	0.83623	125.023	-0.00763081	0.101627	-0.0750861	0.940146	0.975975	124.878	-0.133672	0.0738825	-1.80924	0.070413	0.327996	73.2259	74.2481	68.1735	77.2365	62.4297	58.6791	69.1397	72.5989	70.9716	61.4765	73.6548	75.1351	79.4687	74.0252	78.431	67.0702	63.3931	54.9822	73.5338	63.3965	77.3052	85.5982	73.6182	75.155	132.846	105.83	89.0543	151.719	97.8136	122.131
ENSMUSG00000001768	Rin2	45.2429	-0.134804	0.115236	-1.16981	0.242078	0.461501	51.2737	-0.291679	0.111585	-2.61396	0.00894987	0.162292	144.512	-0.23097	0.0970868	-2.379	0.0173595	0.154704	38.2048	48.6737	40.6842	48.0758	32.0152	37.7223	39.4161	46.325	59.3195	49.1812	50.3186	24.3084	32.5692	59.4445	50.2981	47.2326	51.3182	49.1174	41.1789	64.7747	44.7556	46.5755	43.1555	40.9936	44.5104	41.1559	40.2457	50.5731	42.2377	60.0646
ENSMUSG00000001773	Folh1	#N/A	#N/A	#N/A	#N/A	#N/A	#N/A	#N/A	#N/A	#N/A	#N/A	#N/A	#N/A	#N/A	#N/A	#N/A	#N/A	#N/A	#N/A	0	0	0	0	0	1.04784	0	0	0	4.09843	0	0	0	0	0	0	0	0	0	0	0	0	0	0	5.47821	6.71934	2.56888	4.04585	5.55759	4.00431
ENSMUSG00000001774	Chordc1	277.341	0.148433	0.0544506	2.726	0.00641061	0.0409113	645.658	0.0231172	0.0546776	0.42279	0.672448	0.85831	320.03	0.132364	0.0513894	2.5757	0.0100038	0.110942	252.576	269.768	290.837	312.886	295.34	264.056	303.052	260.664	310.368	344.268	264.72	357.997	265.764	291.614	251.491	281.506	269.672	257.317	265.702	220.51	265.482	258.053	269.722	231.443	599.864	552.665	650.782	706	631.342	677.729
ENSMUSG00000001783	Rtcb	175.058	0.182707	0.0628066	2.90905	0.00362531	0.0274997	498.882	-0.0329106	0.0395808	-0.831481	0.405702	0.693358	218.633	0.0450525	0.0560125	0.80433	0.421207	0.735318	208.004	176.545	189.127	189.151	200.895	190.707	220.342	181.151	189.611	131.15	165.541	178.998	156.332	153.658	161.977	163.425	159.992	173.011	151.97	161.248	175.971	152.314	192.931	176.785	481.397	495.551	494.08	538.098	507.964	478.515
ENSMUSG00000001785	Pwp1	75.769	0.3744	0.0872557	4.29083	1.78005e-05	0.00044012	250.059	0.0446442	0.061064	0.731106	0.464715	0.733025	79.3074	-0.058759	0.0869565	-0.675729	0.499213	0.789779	85.9608	82.4979	90.7148	93.7871	75.2357	97.4492	101.448	80.8959	73.0901	94.2639	70.0085	83.9745	70.3494	48.2285	66.4958	71.7935	60.3744	60.8469	59.8075	62.0183	68.1506	74.269	72.9836	73.4469	254.737	260.374	301.415	231.625	266.764	235.253
ENSMUSG00000001786	Fbxo7	95.9414	-0.0543132	0.0861167	-0.630693	0.528241	0.726043	132.063	-0.0037674	0.0727311	-0.051799	0.958689	0.982168	176.696	0.000595913	0.0591601	0.0100729	0.991963	0.997108	102.941	84.1478	113.806	93.7871	97.6464	76.4923	101.448	91.2671	82.6236	90.1655	93.3446	99.4435	82.0743	96.4571	108.269	71.7935	107.668	126.826	89.221	100.607	92.5628	104.48	90.1189	105.046	139.009	141.106	146.426	112.272	148.943	158.17
ENSMUSG00000001794	Capns1	491.133	-0.0206829	0.0621022	-0.333047	0.739099	0.869527	703.517	0.0533222	0.066334	0.803844	0.421487	0.703161	717.132	0.139988	0.0525077	2.66604	0.00767508	0.0964232	471.193	459.513	471.717	491.791	568.27	456.858	500.132	548.294	477.734	495.91	436.824	475.119	488.537	406.017	462.913	432.65	587.644	522.697	585.329	463.07	543.171	439.32	519.77	480.821	659.439	739.967	884.549	695.886	800.293	750.808
ENSMUSG00000001802	Lrp3	24.0976	0.476454	0.178067	2.6757	0.00745741	0.0455961	476.545	0.0771826	0.046402	1.66335	0.0962428	0.384882	11.4817	-0.00446742	0.219274	-0.0203737	0.983745	0.995232	25.4699	25.5743	26.9395	25.2201	27.2129	34.5787	21.9696	20.0511	43.4304	24.5906	19.6899	46.407	23.4498	15.7023	33.2479	25.5056	16.0998	10.9964	10.785	17.9164	25.4293	18.882	22.847	16.2266	533.44	471.193	522.338	502.696	461.28	523.563
ENSMUSG00000001804	Dsg4	#N/A	#N/A	#N/A	#N/A	#N/A	#N/A	#N/A	#N/A	#N/A	#N/A	#N/A	#N/A	#N/A	#N/A	#N/A	#N/A	#N/A	#N/A	0	0	0	0	0	0	0	0	0	0	0	0	0	0	0	0	0	0	0	0	0	0	0	0	0	0	0	0	0	0
ENSMUSG00000001815	Evx2	#N/A	#N/A	#N/A	#N/A	#N/A	#N/A	20.8636	-0.110211	0.211238	-0.521738	0.601853	0.815058	#N/A	#N/A	#N/A	#N/A	#N/A	#N/A	0	0.824979	0	1.57625	0	0	1.29233	0.691418	0	8.19686	0	0	0	0	3.41004	0	0	2.19929	1.9609	0	0	1.2588	0.63464	1.70807	13.0107	22.6778	28.2576	34.3897	15.5612	21.0226
ENSMUSG00000001819	Hoxd13	#N/A	#N/A	#N/A	#N/A	#N/A	#N/A	#N/A	#N/A	#N/A	#N/A	#N/A	#N/A	#N/A	#N/A	#N/A	#N/A	#N/A	#N/A	1.06124	3.29991	0	3.94064	0.80038	5.2392	6.46165	3.45709	5.29639	8.19686	3.64627	6.62957	0	3.36478	4.26255	5.66791	2.01248	4.39857	1.9609	1.37818	6.10304	5.03519	2.53856	5.1242	0	0	0	0	0	0
ENSMUSG00000001823	Hoxd12	#N/A	#N/A	#N/A	#N/A	#N/A	#N/A	#N/A	#N/A	#N/A	#N/A	#N/A	#N/A	#N/A	#N/A	#N/A	#N/A	#N/A	#N/A	0	0.824979	0	0.788127	0.80038	3.14352	0.646165	2.07425	0	8.19686	1.45851	2.20986	0	0	0	0	0	2.19929	0.980451	2.75637	1.01717	0	3.1732	0.854034	0	0	0	0	0	0
ENSMUSG00000001827	Folr1	384.213	-0.150117	0.0760049	-1.97509	0.0482575	0.163244	24.3152	0.167338	0.220819	0.757803	0.448569	0.722098	280.044	0.171733	0.090436	1.89894	0.0575718	0.291769	352.333	334.116	337.019	360.962	384.983	349.979	333.421	361.611	315.665	454.926	329.623	481.749	328.297	382.463	367.432	339.13	431.677	496.306	420.613	443.775	424.161	434.285	311.608	443.244	13.6955	26.0374	23.1199	41.4699	28.8995	21.0226
ENSMUSG00000001829	Clpb	44.0639	0.156343	0.107381	1.45596	0.145403	0.336821	128.141	0.102801	0.0805942	1.27554	0.202118	0.514724	60.2532	0.016309	0.104638	0.155862	0.876142	0.956789	44.5723	51.9737	50.0306	47.2876	60.8289	51.3442	48.4624	51.1649	38.134	32.7874	35.0042	39.7774	39.083	40.3774	44.3305	38.7307	36.2246	38.8541	46.0812	44.1019	39.6698	44.0579	52.6751	41.8477	125.314	146.146	166.977	119.352	143.386	126.136
ENSMUSG00000001833	Sept7	807.257	0.265752	0.0654468	4.06059	4.89494e-05	0.000968227	2457.52	-0.0522412	0.054715	-0.954788	0.339685	0.638723	1201.69	0.00704364	0.0541676	0.130034	0.896539	0.966015	1034.71	876.127	824.13	877.186	872.414	868.66	905.278	982.505	993.602	696.733	838.643	782.289	743.879	730.158	719.519	912.533	573.557	652.455	680.433	730.438	711.004	770.384	829.475	765.214	2526.82	2306.41	2079.08	2258.59	2196.36	2795.01
ENSMUSG00000001844	Zdhhc4	72.1627	-0.0193044	0.0901026	-0.214249	0.830353	0.917967	131.628	0.0143537	0.0930645	0.154234	0.877425	0.954709	108.071	0.0188786	0.0793161	0.238017	0.811868	0.933394	73.2259	64.3483	78.6195	66.2027	88.0418	63.9183	78.8322	72.5989	68.853	53.2796	67.8207	83.9745	59.9272	66.174	64.7908	66.1256	85.5304	83.5729	85.2992	52.371	74.2537	70.4926	83.1378	80.2792	139.009	154.545	158.414	120.364	153.389	125.135
ENSMUSG00000001847	Rac1	388.472	0.0971344	0.0468887	2.0716	0.0383031	0.140056	813.868	-0.0576336	0.0472915	-1.21869	0.222962	0.534333	806.93	0.0104664	0.0435745	0.240195	0.810179	0.93325	367.191	400.115	404.643	411.402	423.401	402.371	370.899	398.948	396.17	450.827	409.112	382.305	369.986	371.248	358.907	396.754	344.134	340.156	379.434	442.397	346.856	412.885	350.321	391.147	768.318	847.476	756.106	895.143	763.613	779.839
ENSMUSG00000001855	Nup214	73.0298	-0.217873	0.0943176	-2.30999	0.0208885	0.0930007	112.871	0.258596	0.0794959	3.25295	0.00114215	0.0669433	83.4421	0.0434948	0.0967001	0.449791	0.652861	0.872865	63.6747	56.0986	74.2212	52.8045	72.0342	70.2053	79.4783	59.4619	56.1417	86.067	61.9867	86.1844	97.7075	88.6059	91.2186	64.2363	78.4867	71.8434	69.612	81.3129	80.3567	64.1987	75.5222	70.8848	145.857	131.867	143.857	103.169	141.163	112.121
ENSMUSG00000001864	Aif1l	44.4953	0.0893493	0.115797	0.771605	0.440349	0.655295	342.175	0.151884	0.0822755	1.84604	0.0648866	0.334324	2012.07	-0.0715191	0.0775113	-0.922692	0.356168	0.685193	44.5723	44.5489	46.7319	41.7707	44.8213	47.1528	52.9856	55.3134	38.134	36.8859	52.5064	39.7774	49.5051	39.2558	55.4132	51.0112	31.1934	30.0569	50.003	33.0764	45.7728	46.5755	53.9444	36.7235	366.355	386.362	388.756	398.516	452.388	391.421
ENSMUSG00000001865	Cpa3	12.0439	0.141891	0.257114	0.551861	0.581044	0.766086	#N/A	#N/A	#N/A	#N/A	#N/A	#N/A	5.96481	0.500103	0.396676	1.26074	0.207404	0.538014	33.9598	11.5497	10.9957	10.2457	16.808	13.6219	5.81549	11.7541	11.6521	8.19686	12.3973	2.20986	10.4221	13.4591	6.82008	14.1698	13.0811	11.7295	7.8436	22.051	7.12021	17.6232	9.5196	5.97824	0	3.35967	2.56888	2.02292	0	1.00108
ENSMUSG00000001870	Ltbp1	76.0873	0.399936	0.122625	3.26145	0.00110843	0.0113078	23.4112	0.480658	0.144946	3.31613	0.000912742	0.0644425	58.553	0.148933	0.163774	0.909382	0.363148	0.691615	87.0221	83.3228	66.5242	85.1177	89.6426	89.0664	121.479	75.3645	102.75	81.9686	66.3622	92.8139	82.0743	62.8092	87.8086	78.4061	44.2746	46.9181	61.7684	57.8838	69.1678	44.0579	79.9646	69.1767	33.554	25.1975	26.545	35.4012	26.6764	26.028
ENSMUSG00000001891	Ugp2	269.781	0.0770048	0.0665905	1.15639	0.247521	0.466862	169.632	-0.179633	0.0969787	-1.85229	0.0639838	0.333224	256.89	0.00291612	0.0899136	0.0324325	0.974127	0.992545	278.046	295.342	230.361	289.243	283.335	267.199	234.558	261.356	258.464	323.776	289.514	327.059	280.095	256.845	263.426	247.499	239.485	221.395	278.448	286.662	224.795	326.028	244.971	265.604	133.531	126.827	140.432	206.338	126.713	176.19
ENSMUSG00000001901	Kcnh6	#N/A	#N/A	#N/A	#N/A	#N/A	#N/A	#N/A	#N/A	#N/A	#N/A	#N/A	#N/A	#N/A	#N/A	#N/A	#N/A	#N/A	#N/A	0	0	0	0	0	0	0	0	0	0	0	0	0	0	0.852511	0	0	0	0	0	0	0	0	0	3.42388	0.839917	2.56888	0	1.11152	3.00323
ENSMUSG00000001909	Trmt1	85.5087	-0.00875311	0.0939273	-0.0931902	0.925752	0.965442	222.343	0.198803	0.0979326	2.03	0.0423564	0.285466	117.627	0.132778	0.145287	0.913901	0.360769	0.689603	82.7771	70.1232	113.256	66.9908	86.4411	75.4445	93.694	77.4388	84.7422	90.1655	90.4276	92.8139	82.0743	80.7547	84.3985	83.1293	110.686	105.566	85.2992	86.8256	83.4082	73.0102	78.0607	74.3009	245.15	246.096	280.007	165.88	310.113	222.239
ENSMUSG00000001910	Nacc1	156.184	0.0132521	0.0938933	0.14114	0.887759	0.946573	330.059	0.237507	0.079996	2.96899	0.00298785	0.104086	203.116	0.0573177	0.0908849	0.630662	0.528261	0.807391	159.187	157.571	192.425	131.617	153.673	135.171	173.818	168.015	135.588	139.347	179.397	152.48	134.185	134.591	134.697	126.583	188.167	213.331	178.442	114.389	151.559	177.49	167.545	148.602	373.888	405.68	411.876	328.725	412.373	352.379
ENSMUSG00000001911	Nfix	355.722	0.147003	0.0867081	1.69537	0.0900049	0.24669	4852.8	0.0109549	0.0632418	0.173223	0.862476	0.947858	160.18	0.406799	0.206894	1.96622	0.049273	0.268729	414.947	392.69	341.417	346.776	446.612	316.448	420.654	423.839	414.177	303.284	332.54	320.429	397.344	289.371	337.594	413.757	301.872	323.295	367.669	336.277	317.358	263.089	437.902	276.707	5459.03	5048.74	4658.23	6179.02	4152.63	4341.67
ENSMUSG00000001918	Slc1a5	58.1195	0.115285	0.0991407	1.16284	0.244894	0.464138	41.6173	-0.072721	0.122862	-0.59189	0.553924	0.784464	142.32	0.4997	0.12253	4.07818	4.53902e-05	0.00338661	59.4297	51.1487	69.2731	68.5671	53.6255	68.1096	73.6628	57.3877	56.1417	57.378	59.0697	48.6168	54.7162	66.174	57.1182	49.1219	58.3619	71.1103	50.9834	39.9674	50.8587	55.3871	52.6751	65.7606	54.0973	41.1559	44.5272	46.5272	53.3528	38.0409
ENSMUSG00000001924	Uba1	1223.49	0.09862	0.0533548	1.84838	0.0645471	0.198545	4339.07	0.0529118	0.0516462	1.02451	0.305596	0.609467	816.274	0.145903	0.0551017	2.64789	0.00809965	0.0988851	1249.09	1183.84	1204.03	1224.75	1504.71	1174.63	1451.29	1342.73	1156.73	1213.14	1194.52	1279.51	1218.09	1126.08	1266.83	1155.31	1102.84	1184.68	1268.7	972.998	1247.05	1066.2	1263.57	1307.53	4375.03	4514.55	5006.74	5214.08	4550.55	4422.76
ENSMUSG00000001930	Vwf	13.1166	-0.414644	0.209171	-1.98232	0.047443	0.161374	41.2794	0.184173	0.127907	1.4399	0.149894	0.459398	35.6594	0.233153	0.141867	1.64346	0.100288	0.385107	10.6124	12.3747	8.2468	11.8219	10.4049	11.5262	14.2156	20.0511	14.8299	0	5.10478	11.0493	16.936	8.97275	16.1977	10.3912	19.1186	22.726	16.6677	19.2946	9.15456	15.1056	12.0582	17.9347	45.1952	47.8753	43.6709	69.7908	51.1298	37.0399
ENSMUSG00000001942	Siae	196.436	-0.28717	0.079177	-3.62694	0.000286798	0.00399544	111.067	0.0215735	0.071502	0.301719	0.762867	0.902124	226.939	0.00323082	0.0703081	0.0459523	0.963348	0.989347	195.269	177.37	155.04	200.184	178.485	156.128	166.064	197.054	146.18	188.528	187.419	176.788	205.837	234.413	196.077	153.034	265.647	264.647	219.621	238.426	210.555	206.443	160.564	234.005	96.5534	107.509	109.605	113.284	97.8136	122.131
ENSMUSG00000001943	Vsig2	#N/A	#N/A	#N/A	#N/A	#N/A	#N/A	#N/A	#N/A	#N/A	#N/A	#N/A	#N/A	15.8863	-0.0183146	0.183095	-0.100028	0.920322	0.975117	1.06124	1.64996	2.19915	4.72876	0.80038	0	1.9385	0.691418	1.05928	8.19686	2.18776	4.41971	0	2.24319	3.41004	3.77861	1.00624	6.59786	4.90225	1.37818	2.03435	2.51759	3.1732	0.854034	2.7391	2.51975	0	0	2.22304	0
ENSMUSG00000001946	Esam	100.06	0.17717	0.0928333	1.90847	0.0563301	0.181185	195.064	-0.245394	0.0958522	-2.56013	0.0104632	0.168268	1191.29	-0.173951	0.0545092	-3.19122	0.00141674	0.0336003	93.3896	103.947	107.758	101.668	129.662	113.167	106.617	131.369	90.0386	90.1655	113.035	86.1844	89.8909	76.2684	120.204	118.081	90.5616	74.7757	90.2015	77.1783	93.5799	101.963	111.697	89.6735	154.759	167.143	148.138	256.911	186.735	173.186
ENSMUSG00000001948	Spa17	14.298	-0.112725	0.189709	-0.594199	0.552379	0.743382	68.861	0.146083	0.0891613	1.63842	0.101335	0.393597	74.6538	-0.354398	0.092536	-3.82984	0.000128224	0.00680653	16.9799	20.6245	9.89616	13.3982	12.8061	10.4784	14.2156	22.1254	12.7113	4.09843	10.9388	13.2591	10.4221	7.85116	10.2301	16.0591	15.0936	19.0605	16.6677	15.16	16.2748	21.3996	14.5967	18.7887	70.5319	81.4719	77.0663	65.745	80.0293	79.0851
ENSMUSG00000001962	Fam50a	77.5477	0.1534	0.0910416	1.68494	0.0919999	0.250515	110.654	0.0520576	0.0740231	0.703261	0.481893	0.742718	85.6199	0.0300186	0.0831333	0.36109	0.718032	0.897647	88.0833	73.4231	80.8186	96.1515	67.2319	81.7315	76.8937	85.7358	100.631	57.378	84.5936	77.3449	83.377	65.0524	63.0858	69.9042	55.3432	60.8469	87.2601	79.9347	84.4254	83.0806	74.8875	83.6953	124.629	109.189	107.893	130.479	104.483	109.117
ENSMUSG00000001964	Emd	118.842	0.349741	0.097849	3.5743	0.000351171	0.00468566	259.391	-0.153464	0.0991268	-1.54816	0.121584	0.424514	165.228	0.000719759	0.0782611	0.00919689	0.992662	0.997469	156.003	127.872	106.109	126.1	156.875	126.789	106.617	149.346	148.299	131.15	140.017	123.752	105.524	121.132	105.711	128.473	65.4056	72.5765	101.967	110.255	104.769	104.48	118.043	114.441	265.693	265.414	231.199	309.507	170.062	209.225
ENSMUSG00000001983	Taco1	14.7427	0.0300731	0.179436	0.167598	0.8669	0.936822	7.93043	0.444212	0.251459	1.76654	0.0773053	NA	8.89437	-0.488722	0.233015	-2.09738	0.0359599	0.226096	16.9799	18.9745	20.3421	12.61	14.4068	11.5262	12.9233	11.7541	13.7706	12.2953	12.3973	19.8887	18.2387	10.0943	18.7552	17.0037	12.0749	13.9288	12.7459	16.5382	10.1717	17.6232	10.7889	17.9347	7.53253	7.55925	6.85033	9.10315	5.55759	17.0183
ENSMUSG00000001985	Grik3	#N/A	#N/A	#N/A	#N/A	#N/A	#N/A	140.267	0.0794806	0.0803867	0.988727	0.322797	0.624289	#N/A	#N/A	#N/A	#N/A	#N/A	#N/A	0	1.64996	2.19915	0.788127	0	0	1.9385	0	4.23711	0	2.91702	2.20986	5.21106	0	2.55753	0	2.01248	1.46619	1.9609	1.37818	0	1.2588	5.07712	2.5621	171.879	157.064	146.426	119.352	148.943	144.155
ENSMUSG00000001986	Gria3	26.0432	0.133207	0.154832	0.86033	0.389607	0.613187	436.593	-0.0322436	0.0642626	-0.501747	0.615845	0.824311	6.7104	0.634665	0.330302	1.92147	0.0546725	0.283893	24.4086	31.3492	40.1344	29.9488	32.8156	24.1003	34.8929	26.2739	24.3634	8.19686	24.7947	17.6788	28.6609	30.283	27.2803	25.5056	32.1997	33.7224	22.5504	22.051	24.4122	7.55278	30.4627	21.3508	506.049	435.077	476.955	399.527	415.708	417.449
ENSMUSG00000001988	Npas1	#N/A	#N/A	#N/A	#N/A	#N/A	#N/A	15.9846	-0.208323	0.172751	-1.20592	0.227849	0.538112	#N/A	#N/A	#N/A	#N/A	#N/A	#N/A	0	0	0	0	0	0	0.646165	0	0	0	0	0	0	0	0	0	0	0	0.980451	0	0	0	0	0	17.1194	15.1185	14.557	16.1834	13.3382	18.0194
ENSMUSG00000001995	Sipa1l2	66.3406	0.00658139	0.0988485	0.0665806	0.946916	0.975295	252.016	0.0614092	0.0597138	1.02839	0.303766	0.608421	214.654	-0.153863	0.0604661	-2.54461	0.0109398	0.116652	82.7771	61.0484	74.771	64.6264	80.038	60.7747	56.8625	63.6104	57.201	61.4765	63.4452	68.5055	56.0189	79.6332	61.3808	59.513	52.3245	88.7046	65.6902	84.0693	61.0304	71.7514	57.7522	58.9283	249.258	250.295	262.882	276.129	237.865	252.271
ENSMUSG00000001998	Ap4e1	24.5326	-0.0515488	0.145376	-0.354589	0.722898	0.859365	52.191	0.0847787	0.118381	0.716154	0.473896	0.738958	34.9203	0.0435855	0.129083	0.337656	0.735622	0.904432	25.4699	23.0994	22.5412	24.4319	30.4144	30.3874	27.1389	18.6683	25.4227	20.4922	16.0436	24.3084	32.5692	24.6751	17.0502	27.3949	21.131	19.0605	19.609	23.4291	27.4637	26.4347	27.2895	34.1614	62.3146	41.9958	64.2219	44.5043	61.1335	61.0657
ENSMUSG00000001999	Blvra	94.7983	0.0884109	0.081647	1.08284	0.278878	0.501292	84.9143	0.1074	0.0933378	1.15066	0.249873	0.555129	107.013	-0.128729	0.073652	-1.7478	0.0804993	0.347622	101.88	100.647	107.758	89.0584	87.2414	101.641	84.6477	91.9586	112.283	106.559	86.7813	106.073	75.5604	94.2139	102.301	101.078	115.718	78.4412	86.2797	84.0693	87.4769	117.068	77.4261	78.5711	76.6949	95.7505	97.6173	76.8711	85.5869	80.0862
ENSMUSG00000002006	Pdzd4	20.1974	0.179973	0.160668	1.12015	0.262648	0.483362	1071.96	0.157451	0.0631736	2.49235	0.0126901	0.180142	#N/A	#N/A	#N/A	#N/A	#N/A	#N/A	20.1637	20.6245	21.9915	22.0676	20.0095	22.0046	23.9081	24.891	30.719	16.3937	21.8776	11.0493	7.8166	14.5807	23.8703	27.3949	15.0936	16.8612	31.3744	11.0255	17.2919	21.3996	23.4817	18.7887	1190.82	1144.81	1143.15	1038.77	1064.83	1108.19
ENSMUSG00000002007	Srpk3	#N/A	#N/A	#N/A	#N/A	#N/A	#N/A	#N/A	#N/A	#N/A	#N/A	#N/A	#N/A	#N/A	#N/A	#N/A	#N/A	#N/A	#N/A	1.06124	0.824979	3.29872	0.788127	0.80038	0	0	0.691418	0	0	0.729255	0	0	0	0	1.8893	1.00624	0	0	2.75637	0	0	1.90392	0	2.7391	0.839917	1.71258	0	0	0
ENSMUSG00000002010	Idh3g	348.874	-0.0132135	0.0606035	-0.218031	0.827405	0.916327	452.543	0.120601	0.0679819	1.77402	0.0760593	0.353552	153.093	0.0136575	0.072579	0.188175	0.85074	0.948948	330.047	325.042	367.257	356.233	392.987	336.357	325.021	371.291	312.487	290.989	342.021	404.404	385.619	320.776	335.889	293.787	353.19	384.875	321.588	341.79	449.591	367.569	347.783	315.138	474.55	530.827	535.182	421.779	503.517	508.547
ENSMUSG00000002012	Pnck	15.5832	0.139264	0.216581	0.643011	0.520217	0.720193	448.222	0.110166	0.0881889	1.2492	0.211592	0.525323	7.66235	0.428803	0.354406	1.20992	0.22631	0.557882	15.9187	19.7995	18.143	14.9744	14.4068	20.9568	20.0311	26.2739	9.5335	8.19686	14.5851	11.0493	11.7249	6.72956	17.0502	16.0591	30.1872	18.3274	20.5895	8.26911	8.13739	6.29399	22.2124	14.5186	513.582	496.391	616.53	332.771	522.413	437.471
ENSMUSG00000002014	Ssr4	440.858	0.0661004	0.0545617	1.21148	0.225711	0.443414	471.357	0.111418	0.0650308	1.71331	0.0866564	0.371498	1296.6	0.00626783	0.0763328	0.0821118	0.934558	0.978993	420.253	464.463	401.894	467.359	461.819	426.471	430.992	455.644	483.031	573.78	385.047	472.909	360.866	437.422	416.878	449.654	409.54	447.188	379.434	464.448	437.385	472.049	400.458	459.47	500.571	522.428	552.308	462.238	506.852	462.498
ENSMUSG00000002015	Bcap31	263.041	0.0147357	0.0487248	0.302427	0.762327	0.882464	176.393	-0.150585	0.0649608	-2.31808	0.0204449	0.211938	832.114	-0.0854932	0.0473208	-1.80667	0.0708134	0.328434	262.127	268.943	252.902	284.514	281.734	260.912	267.512	280.024	255.286	237.709	267.637	234.245	225.379	253.48	272.803	254.111	238.479	257.317	274.526	299.066	304.135	255.536	256.395	267.313	136.27	160.424	157.558	206.338	160.059	175.189
ENSMUSG00000002017	Fam98a	30.1789	0.126864	0.133737	0.94861	0.342819	0.569067	84.634	0.00451949	0.0779657	0.0579677	0.953774	0.98073	49.264	0.0145833	0.103945	0.140298	0.888425	0.962454	32.8986	29.6992	35.1863	25.2201	28.0133	39.8179	27.7851	33.8795	24.3634	32.7874	39.3798	30.938	31.2664	26.9182	38.363	32.1181	16.0998	29.3238	27.4526	15.16	34.5839	30.2111	31.0974	31.5992	86.2817	76.4324	89.0543	89.0086	88.9214	90.097
ENSMUSG00000002020	Ltbp2	15.548	-0.24248	0.18278	-1.32662	0.184634	0.391444	#N/A	#N/A	#N/A	#N/A	#N/A	#N/A	10.222	0.0878781	0.282233	0.311368	0.755521	0.913226	11.6737	18.1495	13.7447	14.1863	20.0095	13.6219	11.631	15.9026	16.9484	12.2953	13.1266	6.62957	28.6609	10.0943	15.3452	22.6716	18.1123	21.2598	16.6677	20.6728	9.15456	11.3292	18.4046	12.8105	0.684776	5.0395	0.856292	5.05731	3.33455	2.00215
ENSMUSG00000002028	Kmt2a	317.972	-0.269272	0.0944743	-2.85021	0.00436898	0.0313425	1332.34	0.144482	0.0999184	1.446	0.148177	0.458202	532.911	0.0648177	0.103781	0.624564	0.532257	0.809041	315.19	331.641	357.361	210.43	248.118	293.395	336.006	268.962	305.072	270.496	300.453	218.776	419.491	354.424	364.022	256.945	345.14	411.267	368.649	304.579	329.564	258.053	423.94	338.197	1570.19	1382.5	1538.76	874.914	1479.43	1362.47
ENSMUSG00000002031	Ift46	28.2807	-0.0709734	0.148171	-0.478998	0.63194	0.80387	117.498	0.18014	0.0821366	2.19318	0.0282946	0.244357	58.7436	-0.0347116	0.0953485	-0.36405	0.715821	0.897435	21.2249	33.8241	26.9395	27.5845	23.211	18.8611	25.8466	29.0395	45.5489	36.8859	18.2314	26.5183	35.1747	23.5535	29.8379	25.5056	25.156	32.2562	26.4722	33.0764	39.6698	28.9523	27.2895	17.9347	120.521	129.347	147.282	111.261	130.048	126.136
ENSMUSG00000002032	Tmem25	7.42333	-0.236911	0.267931	-0.884224	0.376575	0.601241	21.6741	0.0517041	0.184197	0.2807	0.778941	0.910249	#N/A	#N/A	#N/A	#N/A	#N/A	#N/A	6.36747	4.12489	12.0953	9.45753	4.80228	9.43056	4.52316	4.14851	7.41494	8.19686	4.37553	8.83942	6.51383	2.24319	6.82008	3.77861	8.04992	11.7295	11.7654	8.26911	9.15456	7.55278	10.7889	7.6863	30.1301	16.7983	30.8265	11.1261	26.6764	17.0183
ENSMUSG00000002033	Cd3g	#N/A	#N/A	#N/A	#N/A	#N/A	#N/A	#N/A	#N/A	#N/A	#N/A	#N/A	#N/A	#N/A	#N/A	#N/A	#N/A	#N/A	#N/A	0	0.824979	0	0	0	0	0.646165	0.691418	0	0	0	0	1.30277	0	0	0.944651	0	0	0	1.37818	0	0	0.63464	0	0	0	0	0	0	0
ENSMUSG00000002043	Trappc6a	112.28	0.0212237	0.099219	0.213908	0.830619	0.918038	36.0614	0.160471	0.141366	1.13515	0.256313	0.560586	58.6338	0.121329	0.102632	1.18218	0.237135	0.571509	118.859	108.072	99.5114	122.16	128.061	102.688	95.6325	92.65	104.868	135.248	97.7202	167.949	71.6521	112.159	102.301	109.58	105.655	138.555	112.752	114.389	125.112	139.726	98.3692	90.5276	43.8256	37.7963	35.9643	25.2865	43.3492	35.0377
ENSMUSG00000002052	Supt6	194.289	-0.0256868	0.062985	-0.407825	0.683402	0.836564	528.824	0.178722	0.0854999	2.09032	0.0365889	0.264617	408.752	-0.00477455	0.0598229	-0.0798113	0.936387	0.980025	191.024	205.42	186.927	186.786	206.498	180.229	200.957	208.808	209.737	172.134	163.353	194.467	192.809	222.076	187.552	153.978	186.154	208.199	188.247	208.106	190.211	193.855	226.566	198.136	638.896	545.946	625.093	467.295	574.655	556.599
ENSMUSG00000002055	Spag5	25.4173	0.174585	0.161643	1.08006	0.280114	0.502653	26.1674	-0.0140645	0.138232	-0.101746	0.918959	0.969193	#N/A	#N/A	#N/A	#N/A	#N/A	#N/A	25.4699	25.5743	30.788	19.7032	31.2148	19.909	29.7236	25.5825	24.3634	24.5906	37.192	26.5183	32.5692	24.6751	16.1977	31.1735	30.1872	18.3274	18.6286	31.6982	11.1889	15.1056	27.9242	31.5992	27.391	23.5177	20.551	29.3324	25.5649	27.0291
ENSMUSG00000002057	Foxn1	#N/A	#N/A	#N/A	#N/A	#N/A	#N/A	#N/A	#N/A	#N/A	#N/A	#N/A	#N/A	#N/A	#N/A	#N/A	#N/A	#N/A	#N/A	0	0	0	0	0	0	0	0	0	0	0	0	0	0	0	0	0	0.733096	0	0	0	0	0	0	0	0	0	0	0	0
ENSMUSG00000002058	Unc119	48.4496	0.00822703	0.103434	0.0795391	0.936604	0.970383	210.343	0.0445125	0.0665692	0.668666	0.503709	0.75438	81.7944	-0.0247278	0.0843698	-0.293088	0.769455	0.917759	40.3273	57.7485	43.9829	62.262	49.6236	41.9136	51.6932	44.2507	55.0824	53.2796	37.192	46.407	42.9913	47.1069	47.7406	58.5684	49.3058	46.185	47.0616	53.7492	46.79	51.6107	50.1366	37.5775	211.596	213.339	212.36	209.373	191.181	219.236
ENSMUSG00000002059	Rab34	42.6871	0.355932	0.110619	3.21763	0.00129253	0.0126864	97.8322	0.0982152	0.104907	0.936209	0.349165	0.646143	36.9328	0.034817	0.140503	0.247802	0.804288	0.931171	48.8173	31.3492	50.0306	52.0164	48.8232	49.2485	56.2164	49.7821	45.5489	57.378	41.5675	46.407	36.4775	32.5262	37.5105	43.454	32.1997	40.3203	25.4917	41.3455	43.7385	39.0227	39.9823	35.0154	95.1838	120.948	125.875	61.6992	108.929	90.097
ENSMUSG00000002064	Sdf2	36.6055	-0.398626	0.231647	-1.72084	0.0852805	0.238638	45.2819	-0.125987	0.278919	-0.451696	0.651488	0.845814	113.6	-0.266836	0.175268	-1.52244	0.127898	0.429849	19.1024	31.3492	23.6408	36.2539	28.0133	30.3874	18.0926	35.2623	26.4819	73.7718	47.4016	17.6788	26.0553	44.8637	26.4278	40.62	34.2122	30.0569	30.394	84.0693	23.395	74.269	15.866	60.6364	56.1516	48.7152	13.7007	45.5158	21.1188	26.028
ENSMUSG00000002068	Ccne1	23.069	0.323682	0.169187	1.91316	0.0557273	0.180095	22.9205	-0.0912824	0.164102	-0.556253	0.578038	0.800838	8.38998	0.39326	0.255063	1.54181	0.123119	0.42541	26.5311	21.4494	27.4893	32.3132	20.8099	18.8611	32.9544	28.3481	33.8969	24.5906	22.6069	17.6788	15.6332	13.4591	26.4278	25.5056	22.1373	13.1957	14.7068	20.6728	13.2233	21.3996	34.9052	24.767	16.4346	18.4782	18.8384	30.3438	11.1152	25.0269
ENSMUSG00000002076	Hsf2bp	#N/A	#N/A	#N/A	#N/A	#N/A	#N/A	6.61244	-0.229016	0.306789	-0.746494	0.455369	NA	45.7928	0.183134	0.134074	1.36591	0.171967	0.494494	2.12249	0	3.29872	3.15251	4.80228	1.04784	2.58466	2.07425	5.29639	0	7.29255	0	2.60553	2.24319	6.82008	3.77861	4.02496	9.53024	4.90225	5.51274	8.13739	6.29399	3.1732	2.5621	9.58686	3.35967	9.41921	3.03438	8.89214	1.00108
ENSMUSG00000002083	Bbc3	32.2012	0.217332	0.137451	1.58116	0.113841	0.287468	397.458	-0.11133	0.0555922	-2.00263	0.0452175	0.290999	82.1587	0.00549558	0.0870864	0.0631049	0.949683	0.983896	40.3273	28.8743	31.3378	29.9488	37.6179	25.1482	34.8929	43.5593	54.0232	20.4922	39.3798	24.3084	32.5692	29.1614	28.9854	24.5609	41.2558	41.7864	34.3158	27.5637	27.4637	22.6583	23.4817	29.0371	425.93	381.322	421.296	375.252	345.682	377.406
ENSMUSG00000002100	Mybpc3	#N/A	#N/A	#N/A	#N/A	#N/A	#N/A	#N/A	#N/A	#N/A	#N/A	#N/A	#N/A	#N/A	#N/A	#N/A	#N/A	#N/A	#N/A	1.06124	0	1.09957	2.36438	1.60076	0	1.29233	6.22276	0	0	0.729255	2.20986	0	1.12159	0	0.944651	0	0	0	0	0	0	1.26928	0	0	0	0	0	0	0
ENSMUSG00000002102	Psmc3	553.046	0.120616	0.0444177	2.7155	0.00661762	0.0416608	1418.95	0.0717055	0.0513105	1.39748	0.162268	0.475463	494.176	0.0579857	0.0501827	1.15549	0.24789	0.583638	558.215	528.811	569.029	550.901	641.105	580.504	573.795	618.819	550.824	598.371	517.771	640.858	509.382	457.61	515.769	539.396	508.151	544.69	528.463	533.357	547.239	579.047	553.406	525.231	1514.72	1558.89	1516.49	1375.59	1609.48	1472.58
ENSMUSG00000002103	Acp2	154.664	-0.307389	0.0599454	-5.12781	2.93128e-07	1.67303e-05	452.421	0.115554	0.0532724	2.16912	0.0300737	0.248582	224.785	-0.102049	0.0574754	-1.77552	0.0758123	0.339303	158.125	134.472	143.494	130.829	139.266	136.219	144.095	149.346	128.173	131.15	118.869	143.641	160.24	161.509	158.567	179.484	177.098	179.608	176.481	188.811	171.902	154.832	167.545	177.639	512.897	483.792	524.907	416.722	494.625	457.492
ENSMUSG00000002104	Rapsn	#N/A	#N/A	#N/A	#N/A	#N/A	#N/A	#N/A	#N/A	#N/A	#N/A	#N/A	#N/A	#N/A	#N/A	#N/A	#N/A	#N/A	#N/A	2.12249	0	0.549787	0	0.80038	0	0	2.07425	1.05928	0	0	0	1.30277	0	0	0	3.01872	1.46619	0	1.37818	0	0	0	0.854034	2.05433	4.19958	0	3.03438	3.33455	1.00108
ENSMUSG00000002105	Slc39a13	17.0725	0.376368	0.203454	1.8499	0.0643285	0.198066	51.6637	-0.0806872	0.10164	-0.793853	0.427281	0.707575	132.627	-0.000291646	0.0668021	-0.00436582	0.996517	0.998254	27.5924	15.6746	18.6927	25.2201	27.2129	24.1003	18.0926	24.1996	16.9484	0	16.0436	13.2591	7.8166	13.4591	12.7877	9.44651	30.1872	20.5267	21.5699	8.26911	20.3435	11.3292	15.866	11.1024	48.6191	46.1954	56.5153	51.5845	56.6874	43.0463
ENSMUSG00000002107	Celf2	428.298	0.193242	0.0694957	2.78063	0.00542529	0.0365713	7114.44	0.0514926	0.0509744	1.01017	0.312416	0.613809	337.162	0.410937	0.122311	3.35977	0.000780064	0.0228688	469.07	483.438	491.509	442.927	485.831	501.916	514.348	443.199	437.482	360.662	465.994	362.416	506.776	362.275	445.863	398.643	417.59	390.007	351.001	381.757	401.783	320.993	476.615	365.526	7544.17	7494.58	7037.86	6937.61	6790.26	6626.13
ENSMUSG00000002108	Nr1h3	66.3172	-0.305868	0.119253	-2.56487	0.0103215	0.0578588	9.59329	-0.0861414	0.241424	-0.356805	0.721238	NA	39.2523	0.257408	0.120626	2.13394	0.0328475	0.214772	48.8173	55.2736	58.8272	68.5671	71.2338	53.4399	49.7547	62.919	38.134	57.378	53.2356	99.4435	62.5328	82.9979	61.3808	57.6237	101.63	82.8398	68.6315	70.2874	87.4769	79.3042	61.5601	58.0743	11.6412	8.39917	12.8444	7.08023	13.3382	5.00539
ENSMUSG00000002109	Ddb2	6.64585	-0.352305	0.316265	-1.11396	0.265298	0.485915	22.7188	-0.0939747	0.167728	-0.560281	0.575288	0.798729	19.5322	0.310851	0.199385	1.55905	0.118984	0.418885	4.24498	4.12489	10.9957	5.51689	7.20342	0	3.87699	4.83992	9.5335	8.19686	7.29255	4.41971	6.51383	1.12159	4.26255	10.3912	7.04368	15.395	8.82406	11.0255	3.05152	6.29399	7.61568	7.6863	23.9672	25.1975	27.4013	14.1605	31.1225	17.0183
ENSMUSG00000002111	Spi1	17.6851	0.36018	0.233359	1.54346	0.122719	0.301013	20.739	-0.309893	0.166996	-1.85569	0.0634979	0.332745	20.5073	0.0282811	0.177411	0.15941	0.873346	0.955989	19.1024	18.9745	18.143	19.7032	31.2148	18.8611	18.7388	29.731	31.7783	16.3937	10.9388	2.20986	14.3304	17.9455	17.0502	12.2805	12.0749	11.7295	18.6286	9.64729	18.3091	17.6232	33.0013	5.97824	17.8042	28.5572	16.2695	27.3095	24.4534	18.0194
ENSMUSG00000002129	Sf3a1	205.375	0.070398	0.063945	1.10091	0.270934	0.491636	467.946	0.108537	0.0585937	1.85236	0.0639738	0.333224	206.637	0.0611854	0.054617	1.12026	0.262602	0.600078	221.8	212.02	204.521	196.244	258.523	227.381	210.65	194.288	242.575	172.134	184.502	185.628	205.837	198.522	201.192	221.048	181.123	174.477	198.051	202.593	228.864	210.219	205.623	190.45	467.702	490.511	512.919	600.808	487.956	510.549
ENSMUSG00000002147	Stat6	121.436	-0.0521006	0.0796697	-0.653957	0.51314	0.714908	13.6674	-0.0283772	0.195132	-0.145426	0.884375	NA	91.4985	0.0689526	0.0926864	0.743934	0.456916	0.760041	129.472	128.697	106.109	113.49	110.452	104.784	98.8633	132.061	113.343	159.839	114.493	130.381	155.029	122.254	114.236	126.583	125.78	89.4377	121.576	132.306	119.009	134.691	122.486	108.462	16.4346	15.1185	14.557	16.1834	8.89214	16.0172
ENSMUSG00000002190	Clgn	#N/A	#N/A	#N/A	#N/A	#N/A	#N/A	113.488	-0.0222965	0.0994196	-0.224267	0.82255	0.931188	#N/A	#N/A	#N/A	#N/A	#N/A	#N/A	4.24498	2.47494	2.19915	3.94064	3.20152	2.09568	1.29233	4.14851	1.05928	0	2.18776	0	2.60553	0	2.55753	1.8893	2.01248	2.19929	1.9609	4.13455	3.05152	5.03519	5.07712	3.41614	130.792	104.99	104.468	77.8825	101.148	136.147
ENSMUSG00000002204	Napsa	#N/A	#N/A	#N/A	#N/A	#N/A	#N/A	#N/A	#N/A	#N/A	#N/A	#N/A	#N/A	267.126	0.532865	0.689838	0.772449	0.439848	0.748897	5.30622	3.29991	1.64936	1.57625	4.0019	4.19136	3.87699	2.76567	4.23711	4.09843	2.18776	8.83942	0	3.36478	0	5.66791	3.01872	0	3.9218	0	7.12021	1.2588	3.1732	3.41614	2.05433	0.839917	0.856292	1.01146	0	3.00323
ENSMUSG00000002205	Vrk3	61.6961	-0.0591897	0.0905598	-0.653598	0.513371	0.714956	72.9907	0.0361227	0.0907433	0.398076	0.690574	0.866926	78.0845	-0.0246533	0.0835793	-0.294969	0.768018	0.917451	55.1847	59.3985	62.6757	78.8127	60.0285	51.3442	58.1549	60.8448	62.4974	49.1812	58.3404	59.6661	63.8355	56.0797	69.9059	58.5684	61.3806	68.911	59.8075	82.6911	57.9789	73.0102	55.8483	56.3662	69.1623	79.7921	85.6292	66.7565	63.3565	75.0808
ENSMUSG00000002210	Smg9	27.8809	-0.244037	0.133139	-1.83295	0.0668102	0.203334	76.8917	0.151711	0.0985857	1.53888	0.123834	0.428097	23.1763	-0.0373207	0.147265	-0.253426	0.799939	0.9296	20.1637	24.7494	23.6408	22.8557	30.4144	28.2917	26.4928	24.891	24.3634	28.689	24.7947	28.7281	32.5692	29.1614	23.0178	17.9484	31.1934	32.9893	38.2376	35.8328	34.5839	20.1408	28.5588	36.7235	88.3361	73.9127	82.204	75.8596	103.371	73.0786
ENSMUSG00000002221	Paxip1	40.0811	0.189001	0.137667	1.37288	0.16979	0.371358	113.542	-0.154194	0.126228	-1.22155	0.221876	0.533443	47.7178	-0.0782488	0.132469	-0.590697	0.554723	0.822393	36.0823	41.2489	65.9744	52.0164	39.2186	42.9615	40.0622	43.5593	39.1933	36.8859	41.5675	28.7281	42.9913	31.4046	40.068	55.7344	40.2496	46.185	22.5504	38.5892	28.4809	26.4347	40.617	40.9936	87.6513	107.509	87.3418	144.639	83.3638	109.117
ENSMUSG00000002222	Rmnd5a	245.613	-0.230721	0.0781726	-2.95143	0.00316302	0.0248817	182.989	-0.228341	0.0958242	-2.38292	0.0171762	0.197686	262.215	-0.105078	0.06077	-1.7291	0.0837904	0.35387	226.045	233.469	218.265	243.531	186.489	235.764	217.758	213.648	246.812	307.382	227.528	161.319	267.067	290.493	242.113	248.443	307.909	255.117	252.956	322.495	243.104	280.712	191.027	274.145	149.281	155.385	131.869	207.35	154.501	166.179
ENSMUSG00000002227	Mov10	274.819	-0.160191	0.0549	-2.91787	0.00352428	0.0268908	14.8104	-0.1187	0.183545	-0.646711	0.517819	0.763906	110.093	-0.0212559	0.0811273	-0.262006	0.793317	0.92694	263.189	268.118	258.949	267.963	239.314	252.53	260.405	244.07	242.575	270.496	245.759	316.009	252.737	308.438	263.426	248.443	296.841	304.968	300.018	282.528	295.997	326.028	264.645	321.117	13.0107	20.9979	13.7007	13.149	14.4497	10.0108
ENSMUSG00000002228	Ppm1j	6.88423	-0.798317	0.297274	-2.68546	0.00724302	0.0446222	#N/A	#N/A	#N/A	#N/A	#N/A	#N/A	#N/A	#N/A	#N/A	#N/A	#N/A	#N/A	9.5512	6.59983	7.69701	3.94064	4.80228	3.14352	2.58466	6.91418	2.11855	4.09843	4.37553	2.20986	11.7249	4.48637	4.26255	8.50186	14.0874	16.8612	7.8436	12.4037	8.13739	6.29399	3.1732	9.39437	3.42388	4.19958	1.71258	3.03438	0	1.00108
ENSMUSG00000002233	Rhoc	1301.9	-0.186337	0.0569241	-3.27342	0.00106254	0.0109517	438.226	0.104516	0.0794937	1.31477	0.188588	0.500335	2289.24	-0.0372047	0.0455599	-0.816611	0.414151	0.730023	1254.39	1191.27	1104.52	1279.92	1325.43	1119.09	1233.53	1335.13	1146.14	1094.28	1112.11	1409.89	1391.35	1403.11	1277.06	1194.98	1494.27	1713.24	1475.58	1340.97	1435.23	1398.52	1177.89	1333.15	481.397	505.63	515.488	425.825	500.183	421.454
ENSMUSG00000002240	Prr27	#N/A	#N/A	#N/A	#N/A	#N/A	#N/A	#N/A	#N/A	#N/A	#N/A	#N/A	#N/A	#N/A	#N/A	#N/A	#N/A	#N/A	#N/A	0	0	0	0	0	0	0	0	0	0	0	0	0	0	0	0	0	0	0	0	0	0	0	0	0	0	0	0	0	0
ENSMUSG00000002249	Tead3	28.1938	-0.0496968	0.134534	-0.3694	0.71183	0.853537	8.46824	0.0979801	0.255356	0.3837	0.701201	NA	80.191	-0.07617	0.0891195	-0.854695	0.39272	0.714085	32.8986	26.3993	31.3378	22.8557	29.6141	19.909	29.0774	28.3481	24.3634	28.689	34.275	24.3084	29.9636	26.9182	33.2479	32.1181	34.2122	41.0533	19.609	19.2946	33.5667	25.1759	25.3856	23.9129	10.2716	4.19958	11.9881	7.08023	13.3382	11.0118
ENSMUSG00000002250	Ppard	55.8789	-0.180705	0.114635	-1.57634	0.114946	0.289174	73.9717	0.18098	0.0998227	1.81301	0.0698298	0.34243	103.919	-0.0864643	0.0844554	-1.02379	0.305936	0.643193	47.756	57.7485	54.9787	51.2283	47.2224	42.9615	52.9856	47.7078	55.0824	49.1812	41.5675	88.3942	79.4687	51.5933	50.2981	58.5684	62.3869	81.3736	60.7879	48.2365	64.0819	46.5755	57.1176	43.5557	88.3361	73.0728	94.1921	64.7335	91.1444	78.084
ENSMUSG00000002257	Def6	#N/A	#N/A	#N/A	#N/A	#N/A	#N/A	23.3266	0.0507725	0.156664	0.324085	0.745874	0.893313	6.33965	0.0824776	0.288923	0.285466	0.775287	0.919356	2.12249	1.64996	2.74893	7.88127	4.0019	2.09568	5.16932	2.76567	5.29639	0	2.91702	2.20986	7.8166	3.36478	2.55753	4.72326	5.0312	5.13167	3.9218	5.51274	2.03435	2.51759	6.3464	1.70807	19.8585	20.9979	25.6888	30.3438	24.4534	24.0259
ENSMUSG00000002265	Peg3	473.759	0.206626	0.0842628	2.45216	0.0142002	0.0722899	1490.18	-0.0323146	0.0686138	-0.470963	0.637667	0.837128	5240.23	-0.071493	0.0571581	-1.25079	0.21101	0.54238	566.705	520.562	436.53	446.08	511.443	560.595	521.455	538.614	618.618	459.024	460.889	441.971	584.942	400.409	429.665	446.82	363.253	395.138	401.985	505.794	364.148	453.167	572.445	368.089	1684.55	1400.98	1451.41	1250.17	1329.38	1365.47
ENSMUSG00000002266	Zim1	48.0109	0.209575	0.123174	1.70146	0.0888567	0.24475	158.315	0.0628474	0.0895997	0.701424	0.483038	0.743593	490.485	-0.0191959	0.0768438	-0.249805	0.802738	0.930661	59.4297	51.9737	51.1301	39.4064	58.4278	46.105	45.2316	53.9306	62.4974	73.7718	40.8383	41.9873	62.5328	39.2558	51.1506	39.6754	42.2621	53.516	39.218	48.2365	24.4122	33.9875	54.579	38.4315	182.15	158.744	190.097	117.33	166.728	165.178
ENSMUSG00000002274	Metrn	34.7585	0.182045	0.131644	1.38286	0.166708	0.366702	173.692	0.142693	0.0814059	1.75285	0.0796272	0.35966	#N/A	#N/A	#N/A	#N/A	#N/A	#N/A	41.3886	28.8743	25.2902	43.347	46.4221	39.8179	40.0622	41.4851	36.0154	20.4922	35.0042	41.9873	32.5692	38.1342	27.2803	37.7861	32.1997	29.3238	35.2962	24.8073	37.6354	36.5051	41.8862	20.4968	184.205	202.42	205.51	164.868	192.293	189.204
ENSMUSG00000002279	Lmf1	147.434	-0.0869759	0.085285	-1.01983	0.307811	0.533583	124.385	0.0370501	0.0719545	0.51491	0.606616	0.818168	121.395	-0.0697197	0.0799542	-0.871995	0.383211	0.708011	142.207	122.922	115.455	127.677	152.873	139.363	142.803	134.826	166.307	172.134	119.598	198.887	135.488	183.941	170.502	140.753	155.967	112.164	141.185	130.928	144.439	182.526	153.583	151.164	145.857	138.586	115.599	105.192	122.267	134.144
ENSMUSG00000002280	Narfl	29.0266	-0.171473	0.128837	-1.33093	0.183212	0.38945	53.0055	0.0598952	0.0999481	0.599263	0.548997	0.782591	33.6287	0.0412525	0.127035	0.324733	0.745383	0.908888	33.9598	29.6992	31.8876	31.5251	27.2129	19.909	24.5543	27.6567	28.6005	8.19686	25.5239	35.3577	24.7526	42.6206	30.6904	27.3949	33.2059	30.0569	35.2962	23.4291	29.498	22.6583	36.1745	36.7235	62.3146	47.0353	59.0841	52.596	51.1298	54.0582
ENSMUSG00000002289	Angptl4	8.60556	0.0539272	0.239827	0.224859	0.822089	0.913855	28.3938	-0.329667	0.149739	-2.20162	0.0276922	0.241175	43.4526	-0.0190077	0.154626	-0.122927	0.902165	0.968434	7.42871	6.59983	13.7447	11.8219	9.60456	2.09568	12.9233	7.6056	9.5335	4.09843	6.56329	8.83942	11.7249	8.97275	10.2301	8.50186	6.03744	5.86476	6.86315	15.16	8.13739	6.29399	7.61568	10.2484	19.1737	29.3971	19.6947	22.2522	32.234	28.0302
ENSMUSG00000002297	Dbf4	183.433	0.155998	0.0740683	2.10614	0.0351924	0.132313	179.665	0.117752	0.0593305	1.98467	0.0471807	0.295634	388.423	0.0244455	0.0523445	0.467013	0.640491	0.865938	189.963	204.595	203.421	211.218	193.692	210.616	185.449	172.163	181.136	168.036	183.772	209.936	207.14	171.604	168.797	168.148	125.78	145.886	175.501	177.786	187.16	198.89	213.239	147.748	186.944	188.981	196.947	190.155	187.846	198.213
ENSMUSG00000002307	Daxx	92.6478	-0.323489	0.108294	-2.98714	0.00281597	0.0228165	187.326	-0.1176	0.0635674	-1.85001	0.0643125	0.333592	220.284	0.0204722	0.0545637	0.375198	0.707513	0.892449	102.941	69.2982	89.0654	90.6346	95.2452	68.1096	73.6628	78.8216	76.268	94.2639	80.218	68.5055	144.607	80.7547	111.679	83.1293	148.924	121.694	96.0842	113.011	96.6315	57.9047	89.4842	92.2356	160.238	188.141	164.408	209.373	168.951	164.177
ENSMUSG00000002308	Cd320	36.6008	0.0839373	0.136793	0.613608	0.539474	0.733952	87.3685	-0.0323783	0.0830447	-0.389891	0.696617	0.870031	826.479	0.198179	0.0954352	2.07658	0.0378404	0.233439	33.9598	38.774	28.5889	26.0082	39.2186	35.6266	50.4009	51.1649	51.9046	40.9843	31.358	22.0986	33.8719	43.7422	42.6255	35.8968	30.1872	37.3879	23.5308	31.6982	41.7041	35.2463	33.0013	39.2856	86.9665	84.8316	102.755	79.9055	91.1444	80.0862
ENSMUSG00000002319	Ipo4	63.0001	0.224608	0.0892538	2.5165	0.0118525	0.063692	346.994	0.116073	0.0629917	1.84267	0.0653776	0.334888	134.971	0.0623324	0.0779514	0.799631	0.423924	0.737761	67.9197	73.4231	73.6714	78.0246	72.0342	69.1575	73.6628	71.216	65.6752	61.4765	55.4234	46.407	54.7162	65.0524	55.4132	68.9596	71.4431	62.3131	58.827	50.9928	49.8415	51.6107	61.5601	52.9501	349.236	347.726	385.331	300.404	357.909	340.366
ENSMUSG00000002320	Tm9sf1	6.68846	0.0557405	0.288294	0.193346	0.846688	0.926133	8.86855	-0.329879	0.259256	-1.27241	0.203229	NA	17.7158	0.120125	0.168825	0.711539	0.47675	0.776019	4.24498	4.94987	9.34637	1.57625	4.0019	6.28704	9.69248	8.29701	4.23711	8.19686	7.29255	17.6788	3.9083	5.60797	11.0826	7.55721	5.0312	9.53024	4.90225	2.75637	7.12021	2.51759	6.98104	7.6863	2.7391	7.55925	6.85033	5.05731	13.3382	12.0129
ENSMUSG00000002324	Rec8	20.594	-0.326964	0.201982	-1.61878	0.105495	0.273359	13.01	-0.0611588	0.20066	-0.304788	0.760528	NA	11.851	0.196444	0.207108	0.948508	0.342871	0.674182	14.8574	18.9745	20.8919	16.5507	8.0038	17.8133	10.3386	21.434	15.8892	45.0827	15.3144	24.3084	15.6332	30.283	23.0178	10.3912	21.131	32.9893	12.7459	26.1855	22.3778	33.9875	19.6738	16.2266	13.6955	10.9189	17.1258	15.1719	6.66911	15.0162
ENSMUSG00000002325	Irf9	163.656	-0.738711	0.109744	-6.73124	1.68226e-11	3.96279e-09	87.0816	-0.221526	0.0843435	-2.62647	0.0086275	0.161188	327.339	-0.0761284	0.0582371	-1.30721	0.19114	0.518805	117.798	120.447	96.7624	119.007	165.679	126.789	87.2323	175.62	104.868	114.756	136.371	103.863	204.534	165.996	195.225	160.591	267.66	286.64	233.347	232.913	216.658	137.209	142.159	215.217	61.6298	72.2329	90.7669	81.9284	86.6984	71.0765
ENSMUSG00000002326	Gmpr2	28.7353	0.188275	0.127346	1.47845	0.139287	0.32781	55.9996	0.208361	0.110401	1.8873	0.0591197	0.322393	29.7762	-0.191399	0.129536	-1.47758	0.13952	0.446335	28.6536	29.6992	31.3378	32.3132	36.0171	34.5787	27.7851	31.1138	22.2448	28.689	29.8995	37.5675	29.9636	26.9182	33.2479	29.2842	26.1622	31.5231	27.4526	13.7818	21.3606	28.9523	27.9242	23.0589	47.2495	58.7942	69.3596	47.5387	68.9141	69.0743
ENSMUSG00000002329	Mdp1	253.019	-0.222492	0.0974109	-2.28406	0.022368	0.0972809	503.397	0.0463872	0.0609913	0.760555	0.446923	0.720996	164.701	0.0437997	0.0673463	0.650366	0.515456	0.799379	206.943	210.37	263.898	220.676	264.125	226.334	211.942	270.344	194.907	209.02	210.755	316.009	224.076	216.468	242.113	240.886	359.228	398.804	265.702	267.368	276.671	274.418	244.336	256.21	499.202	517.389	559.159	420.768	602.443	559.602
ENSMUSG00000002332	Dhrs1	734.864	-0.0354881	0.0635396	-0.558519	0.57649	0.762377	396.555	-0.172145	0.0653701	-2.63339	0.00845377	0.160743	300.048	0.0312501	0.0559115	0.558921	0.576216	0.8327	655.849	744.131	749.359	799.161	741.952	642.326	612.565	781.302	673.7	688.536	728.526	897.201	601.878	755.954	764.702	809.566	737.574	854.789	802.989	694.605	711.004	804.371	627.024	754.966	356.083	391.401	363.924	426.837	366.801	380.409
ENSMUSG00000002341	Ncan	5.95621	0.414792	0.29578	1.40236	0.160806	0.357974	2672.61	-0.199351	0.0935936	-2.12997	0.0331744	0.255301	#N/A	#N/A	#N/A	#N/A	#N/A	#N/A	8.48996	7.42481	12.0953	6.30502	7.20342	7.33488	7.10782	4.83992	6.35566	4.09843	8.0218	2.20986	2.60553	4.48637	7.67259	7.55721	7.04368	4.39857	2.94135	1.37818	9.15456	0	10.7889	3.41614	2340.56	2446.68	2235.78	3113.28	2195.25	2392.57
ENSMUSG00000002342	Tmem161a	69.4596	0.0329709	0.0982744	0.335498	0.737249	0.868732	148.201	0.16387	0.0686623	2.38661	0.0170043	0.197185	93.6763	0.161514	0.0942386	1.71388	0.0865502	0.356555	64.7359	84.1478	86.8663	81.9652	79.2376	55.5355	69.7859	69.8332	52.9639	53.2796	67.0915	72.9252	63.8355	61.6877	77.5785	75.5721	67.4181	89.4377	57.8466	62.0183	62.0476	64.1987	79.33	67.4687	162.292	166.304	178.109	143.628	168.951	166.179
ENSMUSG00000002343	Armc6	12.5609	0.288721	0.203509	1.41872	0.155982	0.351522	194.185	0.11609	0.0641707	1.80907	0.0704397	0.343492	38.1416	-0.358932	0.121517	-2.95376	0.00313925	0.0557674	13.7962	14.0246	11.5455	13.3982	25.6122	12.5741	13.5695	18.6683	14.8299	0	13.1266	11.0493	7.8166	10.0943	10.2301	16.0591	18.1123	12.4626	4.90225	9.64729	11.1889	10.0704	15.866	12.8105	219.128	220.898	207.223	186.109	210.077	210.226
ENSMUSG00000002345	Borcs8	35.3491	0.197782	0.116545	1.69705	0.0896878	0.246237	98.8405	0.0877028	0.0864947	1.01397	0.310598	0.613079	47.8637	-0.0310641	0.122685	-0.253201	0.800113	0.9296	35.0211	37.124	39.5846	47.2876	36.0171	36.6744	40.7084	40.1022	39.1933	20.4922	29.8995	46.407	23.4498	41.499	37.5105	27.3949	33.2059	36.6548	34.3158	37.211	29.498	35.2463	27.9242	35.8694	104.771	94.0707	118.168	84.9628	118.932	106.114
ENSMUSG00000002346	Slc25a42	9.86846	-1.01518	0.344948	-2.943	0.0032505	0.0253238	4.57287	0.278116	0.338046	0.822716	0.41067	NA	7.29426	-0.539198	0.306657	-1.75831	0.0786947	0.343924	2.12249	7.42481	10.4459	3.15251	5.60266	11.5262	3.23083	3.45709	8.47422	4.09843	10.2096	6.62957	15.6332	13.4591	7.67259	4.72326	13.0811	16.8612	7.8436	31.6982	5.08587	23.9171	2.53856	17.9347	7.53253	5.0395	4.28146	1.01146	4.44607	2.00215
ENSMUSG00000002365	Snx9	43.3504	-0.213827	0.124729	-1.71434	0.0864658	0.240227	#N/A	#N/A	#N/A	#N/A	#N/A	#N/A	42.0422	-0.0520472	0.116231	-0.447792	0.654303	0.873438	49.8785	48.6737	28.5889	36.2539	36.8175	37.7223	31.0159	40.7936	34.9562	57.378	38.6505	46.407	63.8355	34.7694	46.8881	39.6754	36.2246	37.3879	50.003	53.7492	47.8071	62.9399	31.0974	48.6799	6.84776	5.87942	0.856292	2.02292	2.22304	4.00431
ENSMUSG00000002372	Ranbp3	35.4558	0.0828878	0.121822	0.6804	0.496252	0.702141	134.693	-0.0258438	0.0725476	-0.356232	0.721667	0.880857	64.5632	0.0770873	0.0933093	0.826148	0.40872	0.725881	32.8986	31.3492	50.0306	41.7707	36.8175	30.3874	34.2468	35.9537	47.6675	20.4922	39.3798	26.5183	35.1747	29.1614	30.6904	32.1181	36.2246	43.2526	30.394	38.5892	45.7728	36.5051	33.0013	32.4533	123.26	122.628	140.432	132.501	137.828	112.121
ENSMUSG00000002379	Ndufa11	523.514	-0.0324231	0.053753	-0.603187	0.546385	0.739564	919.301	0.094591	0.0652614	1.44942	0.147221	0.456903	326.486	0.0302629	0.0623508	0.485366	0.627417	0.858333	474.376	500.762	483.812	548.537	586.679	533.351	518.871	548.986	449.134	512.304	507.561	545.834	422.096	483.407	507.244	579.071	552.426	513.167	528.463	555.408	518.758	619.328	543.252	529.501	858.709	987.742	1009.57	897.166	1039.27	950.022
ENSMUSG00000002384	Bmp8b	#N/A	#N/A	#N/A	#N/A	#N/A	#N/A	#N/A	#N/A	#N/A	#N/A	#N/A	#N/A	26.9269	0.565041	0.158014	3.57589	0.000349032	0.0135477	2.12249	0	0	0	0.80038	0	1.9385	0	0	0	0	0	0	0	0	0.944651	0	0	0	0	0	1.2588	0	0	0.684776	1.67983	3.42517	0	1.11152	1.00108
ENSMUSG00000002393	Nr2f6	99.3004	0.0818088	0.0844518	0.968704	0.332693	0.559497	97.8451	0.0296868	0.0962049	0.308578	0.757642	0.899163	70.8729	0.0410963	0.0870851	0.471909	0.636991	0.864214	91.2671	80.0229	108.858	94.5753	106.451	100.593	106.617	114.775	112.283	94.2639	96.2617	121.542	74.2577	84.1195	102.301	101.078	94.5866	104.1	98.0451	78.5565	86.4597	138.468	102.812	90.5276	104.086	97.4304	108.749	91.0315	120.044	113.122
ENSMUSG00000002395	Use1	101.499	0.102316	0.0893358	1.1453	0.252085	0.472024	225.577	0.0171481	0.0614405	0.279101	0.780168	0.911106	110.239	0.0447742	0.0893726	0.500983	0.616383	0.852438	78.5321	98.9974	117.105	124.524	104.049	102.688	97.571	118.232	132.41	77.8702	98.4494	101.653	72.9549	87.4843	86.9561	117.137	100.624	91.6369	91.1819	114.389	96.6315	101.963	99.6385	122.981	220.498	227.617	226.917	229.602	254.538	248.267
ENSMUSG00000002396	Ocel1	21.9376	-0.355396	0.145344	-2.4452	0.0144772	0.0732109	25.4634	-0.0749637	0.151704	-0.494144	0.621204	0.826691	19.3896	-0.312799	0.16714	-1.87147	0.0612793	0.303571	15.9187	14.8496	19.7923	16.5507	22.4106	22.0046	19.385	24.891	16.9484	24.5906	19.6899	13.2591	26.0553	19.0671	27.2803	23.6163	20.1248	21.2598	29.4135	17.9164	28.4809	32.7287	22.847	27.3291	32.8692	18.4782	23.9762	27.3095	25.5649	25.0269
ENSMUSG00000002409	Dyrk1b	19.0928	-0.380354	0.160823	-2.36505	0.0180274	0.0848396	28.7218	0.103638	0.148965	0.695718	0.486606	0.74633	30.8098	-0.393569	0.154104	-2.55393	0.0106516	0.115085	18.0412	16.4996	13.7447	12.61	18.4087	19.909	12.9233	15.2112	19.067	20.4922	16.7729	17.6788	16.936	28.0398	16.1977	14.1698	16.0998	25.6583	21.5699	31.6982	22.3778	26.4347	19.6738	17.9347	28.7606	32.7568	25.6888	26.298	24.4534	25.0269
ENSMUSG00000002413	Braf	125.194	-0.085891	0.073334	-1.17123	0.241506	0.460818	509.332	0.201004	0.0806237	2.49311	0.0126629	0.180142	348.319	0.105473	0.0638791	1.65114	0.0987105	0.382437	135.839	122.097	143.494	105.609	122.458	143.554	118.894	128.604	118.639	73.7718	118.869	108.283	139.396	134.591	138.107	116.192	156.973	138.555	132.361	126.793	119.009	103.221	135.178	123.835	583.429	585.422	660.201	368.172	619.115	536.577
ENSMUSG00000002416	Ndufb2	255.572	0.017709	0.0707847	0.250181	0.802448	0.90373	588.259	0.0341721	0.0450998	0.7577	0.448631	0.722098	147.401	0.0654036	0.0711868	0.91876	0.358221	0.687469	211.188	237.594	249.603	275.845	273.73	239.955	261.051	255.825	278.59	295.087	259.615	247.504	201.929	275.912	240.408	296.621	240.491	230.192	233.347	319.739	227.847	308.405	222.759	249.378	538.918	566.944	605.398	629.129	625.784	655.706
ENSMUSG00000002428	Hltf	55.9068	-0.172131	0.0981158	-1.75437	0.0793671	0.227488	74.9515	-0.128049	0.0978389	-1.30878	0.190611	0.50337	68.9796	-0.0914592	0.0993089	-0.920956	0.357073	0.685854	53.0622	50.3237	48.3812	47.2876	51.2243	57.6312	43.2931	60.1533	46.6082	57.378	56.1526	59.6661	74.2577	71.782	58.8232	43.454	55.3432	52.7829	68.6315	67.531	56.9617	56.6459	49.5019	54.6582	76.6949	56.2744	70.2159	74.8482	64.468	77.0829
ENSMUSG00000002455	Prpf6	427.058	-0.00760137	0.0497952	-0.152653	0.878672	0.942587	711.207	0.0546014	0.0512173	1.06607	0.286391	0.592175	595.512	0.132621	0.0586579	2.26093	0.0237637	0.182396	439.355	465.288	415.089	444.504	409.795	391.892	401.269	426.605	414.177	422.138	436.824	446.391	411.674	441.908	443.305	459.101	374.321	375.345	486.303	372.11	464.848	453.167	439.806	412.498	845.013	715.609	706.441	664.53	733.602	771.831
ENSMUSG00000002458	Rgs19	11.7545	0.434367	0.205274	2.11604	0.0343416	0.130038	75.7818	0.065316	0.0854263	0.764589	0.444516	0.719674	8.21657	-0.29975	0.242856	-1.23427	0.217101	0.549504	7.42871	9.89974	15.394	12.61	14.4068	22.0046	19.385	14.5198	14.8299	8.19686	9.48031	11.0493	13.0277	10.0943	6.82008	14.1698	8.04992	8.79715	9.80451	11.0255	3.05152	15.1056	15.2314	7.6863	73.9558	78.9522	79.6351	64.7335	97.8136	68.0733
ENSMUSG00000002459	Rgs20	#N/A	#N/A	#N/A	#N/A	#N/A	#N/A	35.7502	-0.386232	0.192374	-2.00771	0.0446737	0.288954	#N/A	#N/A	#N/A	#N/A	#N/A	#N/A	0	0	0	0	0	0	0	0	0	0	0	2.20986	0	0	0	0	0	0	0	1.37818	0	0	0.63464	0.854034	41.0865	33.5967	29.1139	45.5158	21.1188	27.0291
ENSMUSG00000002475	Abhd3	92.4202	-0.488422	0.396977	-1.23035	0.218564	0.434478	#N/A	#N/A	#N/A	#N/A	#N/A	#N/A	24.1322	-0.339611	0.227003	-1.49606	0.134637	0.441127	39.2661	62.6984	32.9872	74.8721	57.6274	123.645	18.7388	53.9306	58.2603	266.398	119.598	41.9873	61.23	105.43	53.7082	65.1809	113.705	93.1031	64.7097	268.746	34.5839	242.948	29.8281	134.083	2.05433	6.71934	1.71258	0	3.33455	1.00108
ENSMUSG00000002477	Snrpd1	432.884	0.383451	0.0705422	5.43577	5.45609e-08	4.10983e-06	1263.72	-0.0427886	0.0496882	-0.861143	0.389159	0.680052	349.206	0.167309	0.0640696	2.61136	0.00901826	0.104862	428.743	439.714	492.059	511.495	531.452	469.432	474.932	515.106	526.461	508.205	469.64	514.896	337.416	394.801	394.712	468.547	308.916	296.171	313.744	344.546	395.68	445.614	435.998	368.943	1114.13	1349.75	1198.81	1357.38	1267.13	1347.45
ENSMUSG00000002486	Tchp	13.5118	-0.0832081	0.209057	-0.398016	0.690618	0.840838	78.5905	-0.016816	0.0848799	-0.198115	0.842955	0.940092	35.6945	-0.169223	0.140738	-1.2024	0.229208	0.561419	5.30622	12.3747	23.091	8.6694	12.0057	10.4784	17.4465	17.9769	9.5335	12.2953	16.7729	8.83942	13.0277	7.85116	9.37762	17.0037	12.0749	19.0605	16.6677	12.4037	12.2061	13.8468	17.1353	18.7887	70.5319	81.4719	89.9106	75.8596	80.0293	79.0851
ENSMUSG00000002489	Tiam1	61.178	0.177858	0.105876	1.67986	0.0929838	0.25243	519.393	-0.00782423	0.0627267	-0.124735	0.900733	0.962115	160.213	0.334656	0.0919353	3.64013	0.000272503	0.011401	49.8785	52.7986	71.4722	63.8383	74.4354	71.2531	85.2938	78.8216	51.9046	57.378	67.8207	48.6168	65.1383	56.0797	60.5282	68.0149	53.3307	62.3131	53.9248	46.8583	51.8758	42.7991	67.9065	65.7606	510.158	571.143	473.529	551.247	494.625	508.547
ENSMUSG00000002496	Tsc2	36.8329	-0.26277	0.12132	-2.16593	0.0303165	0.119896	157.202	0.151572	0.0791266	1.91556	0.0554211	0.314657	46.4532	-0.0287327	0.10814	-0.265698	0.790471	0.926032	38.2048	37.124	42.8833	33.1013	33.616	31.4352	43.9392	29.731	25.4227	24.5906	28.4409	26.5183	42.9913	41.499	42.6255	34.0075	56.3494	46.9181	34.3158	42.7237	38.6526	31.4699	43.1555	34.1614	150.651	157.904	188.384	167.903	193.404	170.183
ENSMUSG00000002500	Rpl3l	#N/A	#N/A	#N/A	#N/A	#N/A	#N/A	#N/A	#N/A	#N/A	#N/A	#N/A	#N/A	#N/A	#N/A	#N/A	#N/A	#N/A	#N/A	0	0	0	0.788127	0	0	0	0	0	0	0	2.20986	0	0	0	0	1.00624	0	0	0	0	0	0	0	0	2.51975	0	0	1.11152	0
ENSMUSG00000002504	Slc9a3r2	49.081	0.261703	0.115424	2.26732	0.023371	0.100114	156.301	0.00936803	0.073042	0.128255	0.897947	0.961601	52.4522	0.308502	0.134887	2.28711	0.0221894	0.175399	58.3685	56.0986	56.0782	54.3808	63.23	48.2007	58.1549	56.0048	70.9716	40.9843	44.4846	28.7281	53.4134	29.1614	40.9205	58.5684	43.2683	38.121	52.9443	35.8328	51.8758	39.0227	57.1176	41.8477	160.238	147.825	186.672	123.398	164.505	140.151
ENSMUSG00000002524	Puf60	268.629	0.181637	0.0737683	2.46226	0.0138065	0.0707301	853.83	0.0276372	0.0409845	0.674333	0.5001	0.753409	388.215	-0.00942859	0.0428473	-0.220051	0.825831	0.938878	240.903	231.819	260.049	299.488	324.954	301.778	291.421	311.829	293.42	290.989	291.702	289.491	272.278	222.076	252.343	307.012	166.03	254.384	251.976	234.291	270.568	263.089	262.741	261.334	820.361	848.316	923.083	801.078	933.675	996.072
ENSMUSG00000002546	Golga2	295.369	-0.145818	0.0701523	-2.07859	0.0376547	0.138584	597.982	-0.0213992	0.0626541	-0.341545	0.732693	0.88658	506.192	0.134506	0.0575316	2.33795	0.0193899	0.163984	315.19	253.268	335.37	260.082	291.338	254.625	279.143	285.556	292.361	221.315	266.907	298.331	311.361	321.897	307.756	272.06	337.09	392.206	352.962	307.335	306.169	239.171	287.492	298.912	649.167	625.738	673.045	509.777	634.677	630.679
ENSMUSG00000002550	Uck1	89.3234	-0.145159	0.112241	-1.29328	0.195915	0.406471	146.462	-0.0512338	0.0768945	-0.666286	0.505228	0.75479	99.9449	-0.0428756	0.0801782	-0.534754	0.59282	0.838499	79.5934	94.0476	87.9658	86.694	96.0456	73.3488	77.5398	89.1929	75.2087	90.1655	78.0303	95.0238	70.3494	90.8491	95.4812	82.1847	152.949	129.758	77.4556	77.1783	102.735	70.4926	80.5993	90.5276	150.651	150.345	137.863	134.524	102.26	130.14
ENSMUSG00000002565	Scin	21.7821	0.293663	0.190663	1.54022	0.123507	0.301917	#N/A	#N/A	#N/A	#N/A	#N/A	#N/A	#N/A	#N/A	#N/A	#N/A	#N/A	#N/A	22.2861	18.9745	22.5412	22.8557	20.0095	25.1482	25.2004	9.67985	21.1855	61.4765	26.2532	22.0986	10.4221	21.3103	28.1328	14.1698	13.0811	9.53024	17.6481	24.8073	19.3263	25.1759	19.0392	22.2049	0	0	0	0	0	0
ENSMUSG00000002578	Ikzf4	23.6311	0.27378	0.1549	1.76746	0.0771508	0.223437	317.954	-0.000666762	0.056671	-0.0117655	0.990613	0.996397	74.9769	0.473818	0.123382	3.84025	0.00012291	0.00660734	37.1436	28.8743	21.4417	31.5251	28.0133	14.6698	28.4313	20.7425	33.8969	28.689	19.6899	19.8887	18.2387	14.5807	23.8703	20.7823	19.1186	27.8576	21.5699	24.8073	19.3263	18.882	27.9242	17.0807	318.421	309.089	300.558	306.473	277.879	306.33
ENSMUSG00000002580	Mien1	496.126	0.0687459	0.0823568	0.834733	0.403868	0.625525	645.413	0.0177221	0.0606168	0.292362	0.77001	0.905503	230.967	-0.138787	0.0738284	-1.87986	0.0601269	0.299853	465.887	428.164	439.279	505.978	532.253	492.485	468.47	479.152	531.757	668.044	450.68	658.537	390.83	485.65	434.78	459.101	448.783	469.181	437.281	516.819	513.673	687.303	429.651	510.712	634.102	683.692	660.201	609.911	666.911	636.685
ENSMUSG00000002588	Pon1	#N/A	#N/A	#N/A	#N/A	#N/A	#N/A	#N/A	#N/A	#N/A	#N/A	#N/A	#N/A	#N/A	#N/A	#N/A	#N/A	#N/A	#N/A	0	0	3.29872	0.788127	0.80038	1.04784	0	0	1.05928	4.09843	0	2.20986	22.147	0	1.70502	0	3.01872	2.19929	0	2.75637	1.01717	1.2588	0	0.854034	0	0.839917	0.856292	2.02292	1.11152	3.00323
ENSMUSG00000002602	Axl	113.243	0.196825	0.067935	2.89726	0.00376443	0.0282572	61.5442	-0.0295394	0.0960433	-0.307564	0.758414	0.899608	138.743	-0.0101165	0.0900223	-0.112378	0.910524	0.971601	134.778	120.447	121.503	107.973	137.665	124.693	128.587	125.838	105.928	122.953	113.764	108.283	92.4964	105.43	108.269	115.247	101.63	102.633	110.791	99.2293	104.769	100.704	116.139	107.608	68.4776	65.5135	59.0841	74.8482	56.6874	58.0625
ENSMUSG00000002603	Tgfb1	9.57897	0.0257277	0.225386	0.11415	0.909119	0.957701	8.73535	-0.131608	0.255888	-0.51432	0.607028	NA	38.5785	-0.287999	0.133117	-2.16351	0.0305022	0.206474	16.9799	7.42481	8.79658	7.09314	11.2053	14.6698	9.04631	6.22276	9.5335	0	8.75106	15.469	11.7249	8.97275	5.96757	10.3912	14.0874	5.86476	11.7654	8.26911	11.1889	6.29399	13.3274	6.83227	3.42388	3.35967	11.1318	12.1375	12.2267	5.00539
ENSMUSG00000002608	Ccdc97	72.1947	0.165846	0.0885984	1.87188	0.0612227	0.191641	223.567	0.174706	0.0720605	2.42443	0.0153322	0.191665	105.181	0.0130959	0.0730703	0.179224	0.857762	0.950922	70.0422	62.6984	85.7667	85.9059	80.8384	82.7794	74.309	74.6731	78.3865	90.1655	70.0085	61.876	56.0189	71.782	62.2333	54.7898	79.493	80.6405	69.612	79.9347	73.2365	54.1283	67.2718	65.7606	241.726	245.256	245.756	270.06	247.868	253.273
ENSMUSG00000002617	Zfp40	12.8389	-0.0946614	0.196604	-0.481483	0.630173	0.802856	122.537	0.0791518	0.0770327	1.02751	0.304181	0.608938	7.78225	0.135312	0.254706	0.531247	0.595248	0.840072	13.7962	9.89974	15.9438	8.6694	11.2053	16.7654	15.508	15.2112	10.5928	4.09843	17.5021	4.41971	7.8166	16.8239	23.0178	15.1144	8.04992	10.9964	14.7068	12.4037	12.2061	15.1056	14.5967	13.6645	139.009	124.308	103.611	104.181	133.382	122.131
ENSMUSG00000002625	Akap8l	53.9755	-0.40958	0.150475	-2.72191	0.00649056	0.041181	211.304	0.16368	0.105664	1.54906	0.121367	0.424355	55.523	0.23382	0.137924	1.69528	0.0900217	0.363121	41.3886	51.1487	71.4722	34.6776	35.2167	44.0093	42.6469	51.1649	58.2603	36.8859	45.2138	41.9873	63.8355	42.6206	53.7082	49.1219	94.5866	93.8362	75.4947	55.1274	71.2021	39.0227	53.9444	48.6799	262.269	204.1	282.576	144.639	261.207	182.196
ENSMUSG00000002633	Shh	#N/A	#N/A	#N/A	#N/A	#N/A	#N/A	8.79623	0.208036	0.236027	0.881407	0.378098	NA	#N/A	#N/A	#N/A	#N/A	#N/A	#N/A	10.6124	3.29991	7.14722	7.88127	2.40114	9.43056	5.16932	0.691418	4.23711	4.09843	5.10478	4.41971	5.21106	4.48637	3.41004	1.8893	3.01872	0	1.9609	4.13455	3.05152	5.03519	4.44248	7.6863	11.6412	9.23909	8.56292	11.1261	7.78062	10.0108
ENSMUSG00000002635	Pdcd2l	17.3483	-0.0781537	0.197784	-0.395147	0.692734	0.842334	43.2323	-0.264361	0.181386	-1.45745	0.144992	0.454659	27.13	-0.0552337	0.152384	-0.362463	0.717006	0.897594	15.9187	14.8496	17.5932	15.7625	23.211	14.6698	12.9233	13.8284	23.3041	8.19686	24.0654	13.2591	22.147	13.4591	21.3128	34.9521	21.131	8.06405	15.6872	15.16	10.1717	23.9171	16.5006	16.2266	23.9672	36.9563	21.4073	42.4814	42.2377	39.042
ENSMUSG00000002658	Gtf2f1	73.9538	-0.178446	0.0852604	-2.09295	0.0363537	0.1355	160.144	-0.00920096	0.0873242	-0.105366	0.916086	0.968463	95.9219	-0.0556685	0.0767126	-0.725676	0.468037	0.769164	70.0422	67.6483	70.9225	67.7789	66.4316	60.7747	64.6165	71.9074	72.0309	45.0827	77.301	90.6041	65.1383	78.5116	73.3159	70.8489	73.4555	71.8434	90.2015	88.2038	92.5628	99.445	71.7143	74.3009	165.031	157.904	155.845	115.307	173.397	176.19
ENSMUSG00000002660	Clpp	64.4225	0.136948	0.0987416	1.38693	0.165462	0.364779	140.86	0.00238973	0.0693315	0.0344682	0.972504	0.988803	70.1319	-0.0811237	0.0963591	-0.841888	0.39985	0.720514	66.8584	56.9235	72.022	63.0502	58.4278	72.301	80.1245	74.6731	69.9123	69.6733	59.0697	66.2957	54.7162	60.5661	71.6109	78.4061	56.3494	49.1174	57.8466	60.6401	53.9102	61.6811	51.4058	80.2792	126.684	136.906	158.414	139.582	146.72	150.162
ENSMUSG00000002661	Alkbh7	59.3049	0.146136	0.100958	1.44749	0.147761	0.340147	135.069	-0.0722425	0.0802006	-0.900773	0.367709	0.661505	30.3457	0.00174083	0.126391	0.0137733	0.989011	0.996328	61.5522	69.2982	63.2254	62.262	65.6312	60.7747	52.3394	80.2045	67.7938	36.8859	48.1308	75.1351	37.7802	63.9308	66.4958	51.0112	52.3245	53.516	49.0225	59.2619	61.0304	65.4575	57.7522	62.3445	107.51	129.347	119.881	138.57	135.605	150.162
ENSMUSG00000002664	Pspn	#N/A	#N/A	#N/A	#N/A	#N/A	#N/A	#N/A	#N/A	#N/A	#N/A	#N/A	#N/A	#N/A	#N/A	#N/A	#N/A	#N/A	#N/A	0	0	0	0	0	0	0	0	0	0	0	0	0	0	0	0	0	0	0	0	0	0	0	0	0	0	0	0	0	0
ENSMUSG00000002668	Dennd1c	#N/A	#N/A	#N/A	#N/A	#N/A	#N/A	14.5318	0.375072	0.197423	1.89984	0.0574546	0.318058	#N/A	#N/A	#N/A	#N/A	#N/A	#N/A	1.06124	2.47494	4.94808	1.57625	0.80038	2.09568	1.9385	1.38284	1.05928	0	2.18776	0	2.60553	1.12159	0	1.8893	1.00624	0.733096	0	2.75637	1.01717	3.77639	0.63464	1.70807	15.7498	15.9584	21.4073	12.1375	15.5612	16.0172
ENSMUSG00000002679	Med6	36.2752	-0.108468	0.153177	-0.708122	0.478869	0.689053	37.5334	0.0794664	0.156254	0.508572	0.611052	0.820885	54.6079	-0.291652	0.130518	-2.23458	0.0254452	0.189429	28.6536	29.6992	25.2902	31.5251	36.0171	37.7223	22.6158	47.0164	37.0747	49.1812	38.6505	39.7774	36.4775	44.8637	31.5429	51.9558	32.1997	25.6583	22.5504	41.3455	29.498	56.6459	29.1934	45.2638	46.5647	27.7173	29.9702	31.3553	33.3455	33.0355
ENSMUSG00000002688	Prkd1	10.2886	0.429218	0.209464	2.04912	0.0404503	0.145294	21.6178	-0.0581331	0.15135	-0.384097	0.700906	0.871748	5.85059	-0.16638	0.330202	-0.503874	0.61435	0.851255	10.6124	16.4996	9.34637	12.61	12.0057	14.6698	9.04631	11.0627	13.7706	16.3937	10.9388	4.41971	7.8166	10.0943	6.82008	12.2805	9.05616	6.59786	6.86315	11.0255	9.15456	10.0704	8.88496	6.83227	19.8585	15.9584	19.6947	28.3209	18.8958	23.0248
ENSMUSG00000002699	Lcp2	11.8318	0.0519548	0.215378	0.241227	0.80938	0.907383	12.7976	0.241995	0.191917	1.26093	0.207333	NA	6.75196	0.0282038	0.272347	0.103558	0.91752	0.974451	11.6737	4.12489	13.1949	13.3982	15.2072	10.4784	15.508	13.1369	9.5335	12.2953	10.9388	15.469	13.0277	6.72956	13.6402	18.893	14.0874	12.4626	15.6872	12.4037	8.13739	7.55278	12.0582	4.27017	10.2716	16.7983	11.9881	15.1719	16.6728	12.0129
ENSMUSG00000002718	Cse1l	130.652	0.28097	0.0859049	3.27071	0.00107277	0.0110484	327.712	-0.205947	0.106762	-1.92902	0.0537286	0.311808	138.624	0.0987388	0.0803479	1.22889	0.219113	0.551501	131.594	124.572	151.191	157.625	166.479	166.607	124.71	138.284	132.41	155.74	144.392	123.752	114.643	117.767	137.254	151.144	118.736	99.701	93.1428	104.742	122.061	151.056	101.542	105.9	231.454	293.131	247.468	409.642	246.757	298.321
ENSMUSG00000002728	Naa20	57.3532	0.103472	0.0959525	1.07837	0.280871	0.503523	138.287	-0.0560489	0.0717759	-0.780888	0.434869	0.712604	67.3501	0.136274	0.0931115	1.46355	0.143316	0.452394	56.246	56.9235	59.9267	69.3552	61.6293	68.1096	54.2779	55.3134	59.3195	40.9843	66.3622	55.2464	71.6521	76.2684	54.5607	52.9005	53.3307	51.3167	58.827	41.3455	60.0132	50.3519	48.2326	53.8041	119.836	142.786	143.001	149.696	121.155	130.14
ENSMUSG00000002731	Prkra	102.651	0.111245	0.077838	1.42918	0.152951	0.347014	557.439	0.0562267	0.0479103	1.17358	0.240562	0.547416	54.6649	0.0714209	0.108723	0.656909	0.511239	0.79694	122.043	103.947	114.356	104.033	98.4468	100.593	110.494	107.861	119.698	102.461	91.1569	99.4435	97.7075	96.4571	124.467	108.635	79.493	90.1707	98.0451	117.146	99.683	90.6334	86.311	99.9219	551.929	602.22	600.261	561.361	602.443	636.685
ENSMUSG00000002732	Fkbp7	77.524	0.299456	0.0979154	3.05832	0.00222585	0.0191617	51.5718	-0.127275	0.110201	-1.15494	0.248116	0.553652	149.858	-0.0753297	0.0766743	-0.982463	0.325872	0.660697	88.0833	88.2727	69.8229	94.5753	92.0437	75.4445	96.9248	78.8216	106.987	77.8702	75.1133	81.7647	56.0189	66.174	69.0534	94.4651	69.4306	57.9145	56.8661	70.2874	80.3567	74.269	85.0418	54.6582	58.2059	50.395	54.8027	43.4928	42.2377	47.0506
ENSMUSG00000002733	Plekha3	64.3829	0.033573	0.100017	0.335671	0.737119	0.868732	134.474	-0.067938	0.0674948	-1.00657	0.314143	0.614716	270.209	-0.081439	0.0521595	-1.56134	0.118443	0.417832	55.1847	56.9235	61.5761	64.6264	76.8365	77.5402	60.7395	76.056	56.1417	86.067	67.0915	44.1971	52.1106	86.3627	55.4132	71.7935	51.3182	62.3131	66.6706	53.7492	56.9617	75.5278	59.6562	70.0308	121.89	116.748	136.15	140.593	135.605	119.128
ENSMUSG00000002741	Ykt6	399.171	0.0984088	0.0417353	2.35793	0.0183773	0.0858625	1100.12	-0.059185	0.0420384	-1.40788	0.159167	0.472496	465.21	0.018572	0.0398452	0.466105	0.641141	0.866075	396.906	402.59	433.782	441.351	404.992	428.567	426.469	407.245	373.925	401.646	382.859	459.65	354.352	376.855	408.353	379.75	388.409	387.808	389.239	354.193	400.766	402.815	381.419	394.564	1074.41	1124.65	1122.6	1212.74	1141.53	1069.15
ENSMUSG00000002748	Baz1b	419.769	0.0604692	0.0622978	0.970648	0.331723	0.558737	905.286	0.120308	0.0581272	2.06974	0.0384772	0.271447	441.903	-0.0234488	0.0513292	-0.456832	0.647792	0.870381	455.274	411.664	450.825	360.174	441.81	424.375	445.208	430.062	481.971	397.548	398.902	444.181	530.226	338.721	431.37	393.92	403.502	429.594	424.535	348.681	385.509	380.157	456.306	408.228	1111.39	934.828	911.951	816.249	903.664	1035.11
ENSMUSG00000002763	Pex6	32.2402	-0.0533806	0.125887	-0.424036	0.67154	0.829169	61.3528	0.0590479	0.0990158	0.596348	0.550943	0.782736	45.9791	-0.0362009	0.111441	-0.324844	0.745299	0.908888	27.5924	30.5242	29.1387	33.1013	36.0171	42.9615	40.0622	26.9653	33.8969	16.3937	29.1702	33.1478	32.5692	29.1614	35.8054	29.2842	39.2434	43.2526	31.3744	23.4291	26.4465	28.9523	41.8862	33.3073	54.7821	63.8337	61.653	72.8252	54.4644	62.0668
ENSMUSG00000002767	Mrpl2	197.845	0.0719077	0.0663177	1.08429	0.278236	0.50067	138.043	-0.0370906	0.0786713	-0.471463	0.63731	0.837128	197.783	-0.130534	0.0604096	-2.16082	0.0307096	0.207304	206.943	185.62	197.373	204.125	211.3	194.898	192.557	190.14	206.559	209.02	199.087	247.504	152.424	188.428	191.815	173.816	166.03	164.213	186.286	198.459	221.744	226.583	213.874	218.633	115.042	134.387	130.156	145.65	116.709	151.163
ENSMUSG00000002768	Mea1	62.6535	0.112496	0.120337	0.934841	0.34987	0.576615	215.632	-0.0132895	0.0645837	-0.205772	0.836969	0.937544	78.4211	0.0360893	0.0876968	0.411523	0.680689	0.88421	50.9398	69.2982	63.2254	76.4483	56.827	51.3442	69.1397	55.3134	59.3195	61.4765	77.301	92.8139	33.8719	62.8092	64.7908	84.074	46.287	47.6512	61.7684	73.0438	79.3395	54.1283	55.8483	56.3662	208.172	229.297	236.337	209.373	236.753	262.282
ENSMUSG00000002769	Gnmt	#N/A	#N/A	#N/A	#N/A	#N/A	#N/A	#N/A	#N/A	#N/A	#N/A	#N/A	#N/A	#N/A	#N/A	#N/A	#N/A	#N/A	#N/A	5.30622	3.29991	17.0434	3.15251	4.0019	3.14352	2.58466	5.53134	0	12.2953	2.18776	4.41971	52.1106	7.85116	3.41004	6.61256	8.04992	0	12.7459	4.13455	3.05152	10.0704	4.44248	1.70807	1.36955	3.35967	4.28146	3.03438	5.55759	4.00431
ENSMUSG00000002771	Grin2d	#N/A	#N/A	#N/A	#N/A	#N/A	#N/A	#N/A	#N/A	#N/A	#N/A	#N/A	#N/A	#N/A	#N/A	#N/A	#N/A	#N/A	#N/A	0	0	0	0	0	0	0.646165	0	0	0	0	0	0	0	0	0	0	0	0	0	0	0	0	0	0.684776	0	1.71258	0	0	1.00108
ENSMUSG00000002778	Kdelr1	835.452	0.0821649	0.0426899	1.92469	0.054268	0.177191	884.101	-0.100987	0.0581587	-1.73641	0.082492	0.36448	948.053	0.106954	0.0427847	2.49982	0.0124257	0.126518	826.71	871.178	827.429	896.889	870.814	856.086	911.093	894.695	794.458	852.474	808.744	899.411	750.393	833.344	815.853	885.138	678.206	847.458	839.266	858.609	782.206	789.266	767.914	889.903	725.862	837.397	792.926	1084.29	794.735	917.988
ENSMUSG00000002781	Tmem143	20.2172	-0.0550095	0.155132	-0.354598	0.722891	0.859365	23.9845	0.115617	0.153633	0.752554	0.451718	0.723978	12.7154	0.140689	0.210354	0.668817	0.503612	0.792195	24.4086	14.8496	19.2425	20.4913	16.808	17.8133	20.6773	29.0395	18.0077	16.3937	17.5021	19.8887	15.6332	22.4319	12.7877	17.9484	24.1498	19.0605	21.5699	26.1855	27.4637	23.9171	20.9431	17.9347	17.8042	28.5572	27.4013	19.2178	25.5649	19.0205
ENSMUSG00000002791	Pdxk-ps	#N/A	#N/A	#N/A	#N/A	#N/A	#N/A	#N/A	#N/A	#N/A	#N/A	#N/A	#N/A	#N/A	#N/A	#N/A	#N/A	#N/A	#N/A	0	0	0	0.788127	0	0	0.646165	0	0	0	0	0	0	0	0	0	1.00624	0.733096	0	0	0	0	1.26928	0	0.684776	0	0	0	0	0
ENSMUSG00000002797	Ggct	25.6983	-0.0611365	0.148508	-0.411671	0.680581	0.834526	102.589	-0.0200318	0.0736632	-0.271937	0.78567	0.913623	11.2622	0.169779	0.224358	0.756729	0.449212	0.754681	14.8574	22.2744	30.2383	29.9488	32.8156	24.1003	24.5543	20.7425	21.1855	36.8859	21.8776	26.5183	14.3304	15.7023	28.9854	29.2842	18.1123	24.1922	33.3353	30.3201	26.4465	31.4699	28.5588	29.8912	94.499	108.349	110.462	97.1003	102.26	102.11
ENSMUSG00000002799	Jag2	#N/A	#N/A	#N/A	#N/A	#N/A	#N/A	16.4213	-0.0247946	0.187777	-0.132043	0.89495	0.96139	6.9323	0.0614019	0.274802	0.22344	0.823193	0.938399	2.12249	7.42481	6.59744	3.94064	2.40114	5.2392	1.9385	2.76567	4.23711	0	2.91702	4.41971	6.51383	2.24319	3.41004	1.8893	3.01872	5.86476	5.8827	4.13455	7.12021	3.77639	3.1732	0.854034	19.1737	10.079	12.8444	21.2407	17.7843	13.014
ENSMUSG00000002803	Btbd6	12.8302	-0.132541	0.193714	-0.684208	0.493844	0.70048	65.4969	0.128839	0.0919033	1.40189	0.160947	0.474797	5.74883	-0.0997326	0.284878	-0.350089	0.726272	0.899889	3.18373	9.07477	12.6451	12.61	18.4087	10.4784	9.04631	13.1369	15.8892	16.3937	13.8558	13.2591	11.7249	12.3375	13.6402	11.3358	9.05616	19.7936	8.82406	17.9164	16.2748	11.3292	11.4235	16.2266	68.4776	67.1934	68.5033	71.8138	81.1408	65.07
ENSMUSG00000002804	Nudt14	78.7849	-0.0348787	0.0819647	-0.425533	0.670448	0.828531	68.0411	0.0591858	0.0978919	0.604604	0.545442	0.780287	34.1591	-0.0399176	0.123847	-0.322315	0.747214	0.909984	73.2259	77.548	71.4722	83.5415	72.0342	72.301	78.8322	74.6731	77.3273	86.067	73.6548	97.2336	70.3494	72.9036	69.0534	68.9596	92.5741	71.8434	83.3383	97.8511	85.4426	91.8922	69.8104	78.5711	62.9994	65.5135	67.6471	71.8138	87.8099	66.0711
ENSMUSG00000002808	Epdr1	16.2538	0.297226	0.190062	1.56384	0.117856	0.293586	60.3756	-0.138452	0.116715	-1.18624	0.235528	0.543293	65.5396	0.128059	0.116668	1.09764	0.272361	0.609838	12.7349	22.2744	15.394	18.9151	19.2091	19.909	9.04631	14.5198	24.3634	24.5906	17.5021	19.8887	14.3304	11.2159	19.6077	15.1144	11.0686	12.4626	14.7068	15.16	4.06869	22.6583	13.3274	17.9347	58.8907	52.9148	45.3835	67.7679	45.5722	49.0528
ENSMUSG00000002812	Flii	148.471	0.00526285	0.0746361	0.0705135	0.943785	0.973685	198.497	0.0338067	0.0656763	0.514748	0.606729	0.818168	229.141	0.148396	0.0595579	2.49162	0.0127161	0.128597	157.064	162.521	127.55	170.235	176.084	119.454	140.864	159.717	150.417	143.445	151.685	119.332	126.368	144.686	140.664	147.366	132.824	145.153	188.247	179.164	146.473	127.139	141.525	164.829	233.509	189.821	178.965	213.418	187.846	186.2
ENSMUSG00000002814	Top3a	6.93551	-0.499512	0.278701	-1.79229	0.0730872	0.215699	8.04116	0.0855676	0.252146	0.339358	0.73434	NA	13.0903	-0.292443	0.212401	-1.37684	0.16856	0.490205	4.24498	6.59983	8.2468	5.51689	7.20342	10.4784	3.87699	4.83992	3.17783	8.19686	4.37553	0	6.51383	2.24319	10.2301	5.66791	7.04368	6.59786	9.80451	19.2946	8.13739	8.81158	5.07712	10.2484	8.21731	6.71934	7.70663	4.04585	14.4497	11.0118
ENSMUSG00000002820	Atg4d	40.5952	-0.279083	0.1147	-2.43314	0.0149683	0.0748762	33.9903	-0.011036	0.132686	-0.0831735	0.933714	0.973445	49.5311	-0.0954866	0.110012	-0.867962	0.385415	0.709563	25.4699	37.124	35.7361	31.5251	33.616	39.8179	36.8314	34.5709	40.2525	45.0827	42.2968	39.7774	48.2023	47.1069	37.5105	42.5093	46.287	53.516	34.3158	45.4801	42.7213	52.8695	31.0974	50.388	26.0215	26.0374	35.108	32.3668	40.0146	40.0431
ENSMUSG00000002825	Qtrt1	40.0216	0.286836	0.121468	2.36141	0.0182055	0.0853369	76.9189	-0.270826	0.103788	-2.60941	0.00906994	0.162545	25.9265	0.0652705	0.173308	0.376615	0.706459	0.892449	31.8373	42.8989	42.8833	43.347	47.2224	51.3442	43.9392	38.028	56.1417	32.7874	51.7771	41.9873	35.1747	43.7422	41.773	39.6754	52.3245	32.9893	26.4722	28.9419	42.7213	33.9875	36.1745	22.2049	62.9994	73.0728	63.3656	58.6648	56.6874	70.0754
ENSMUSG00000002831	Plin4	#N/A	#N/A	#N/A	#N/A	#N/A	#N/A	#N/A	#N/A	#N/A	#N/A	#N/A	#N/A	17.3788	0.788138	0.232886	3.38423	0.000713787	0.0214936	3.18373	4.94987	4.94808	5.51689	3.20152	6.28704	2.58466	2.07425	7.41494	8.19686	2.18776	0	2.60553	2.24319	3.41004	3.77861	2.01248	5.13167	0.980451	0	2.03435	2.51759	1.90392	4.27017	0.684776	0.839917	0.856292	0	3.33455	0
ENSMUSG00000002833	Hdgfl2	71.7885	0.20638	0.0976522	2.11341	0.0345653	0.130562	298.969	0.0713563	0.0595495	1.19827	0.230812	0.540212	143.697	0.0969871	0.0746488	1.29924	0.19386	0.5228	85.9608	69.2982	84.1173	76.4483	100.848	52.392	74.9552	79.513	72.0309	57.378	78.7595	90.6041	63.8355	61.6877	66.4958	58.5684	83.5179	76.2419	54.9052	46.8583	70.185	64.1987	76.1568	77.7171	335.54	307.41	309.121	313.553	312.336	310.334
ENSMUSG00000002835	Chaf1a	79.0491	0.0559103	0.100582	0.555868	0.578301	0.76407	65.4034	0.0611607	0.0933407	0.655241	0.512312	0.759684	18.0651	0.0600689	0.170992	0.351297	0.725366	0.899543	79.5934	75.898	66.5242	79.6008	91.2433	79.6359	80.7707	86.4272	84.7422	69.6733	71.467	103.863	82.0743	75.1468	75.0209	79.3507	52.3245	60.1138	88.2406	60.6401	103.752	89.3746	93.9267	67.4687	52.043	67.1934	80.4914	69.7908	63.3565	56.0603
ENSMUSG00000002844	Adprh	168.518	0.103641	0.0636889	1.62731	0.103672	0.270202	529.597	-0.0818613	0.0556632	-1.47065	0.141385	0.44996	236.093	0.0488917	0.058321	0.838322	0.40185	0.721503	200.575	168.296	140.745	171.812	173.683	165.559	199.665	170.089	180.077	192.626	161.895	178.998	144.607	158.145	169.65	171.927	170.055	151.018	167.657	154.357	166.816	177.49	154.218	153.726	510.843	520.748	464.966	621.037	484.622	568.612
ENSMUSG00000002845	Tmem39a	27.6044	0.288488	0.142857	2.01942	0.0434434	0.152452	25.8675	0.10511	0.175375	0.599341	0.548946	0.782591	97.1488	-0.122384	0.0899559	-1.36049	0.173675	0.497326	24.4086	30.5242	40.1344	28.3726	36.8175	44.0093	21.9696	29.0395	28.6005	36.8859	23.3362	22.0986	20.8443	19.0671	22.1653	31.1735	31.1934	23.4591	21.5699	27.5637	25.4293	17.6232	30.4627	25.621	32.8692	26.8773	35.9643	11.1261	23.3419	29.0312
ENSMUSG00000002846	Timmdc1	46.7049	-0.0561888	0.120381	-0.466757	0.640673	0.80989	117.211	-0.23728	0.111958	-2.11936	0.0340599	0.258394	74.6529	-0.0234644	0.0942645	-0.248921	0.803422	0.931144	40.3273	47.0238	37.9353	44.1351	45.6217	59.7269	37.4776	49.7821	58.2603	36.8859	45.9431	46.407	41.6885	59.4445	60.5282	54.7898	32.1997	30.79	46.0812	46.8583	51.8758	40.2815	52.0405	54.6582	82.8579	88.1913	80.4914	147.673	96.702	126.136
ENSMUSG00000002847	Pla1a	5.3829	-0.315185	0.361951	-0.870793	0.383867	NA	#N/A	#N/A	#N/A	#N/A	#N/A	#N/A	335.774	-0.126258	0.139888	-0.902561	0.366759	0.695409	4.24498	4.94987	5.49787	2.36438	4.80228	3.14352	3.87699	3.45709	2.11855	8.19686	5.10478	11.0493	19.5415	3.36478	0	5.66791	3.01872	5.86476	6.86315	4.13455	7.12021	8.81158	2.53856	3.41614	3.42388	3.35967	4.28146	4.04585	5.55759	3.00323
ENSMUSG00000002870	Mcm2	76.9775	-0.0234619	0.0859794	-0.272879	0.784947	0.894312	45.5367	-0.133213	0.123387	-1.07964	0.280304	0.585463	16.7299	-0.00452103	0.172146	-0.0262627	0.979048	0.99359	81.7159	61.0484	75.3208	70.9314	80.8384	80.6837	85.94	64.3019	93.2164	73.7718	75.8425	72.9252	75.5604	69.5388	83.546	96.3544	88.5491	70.3772	77.4556	78.5565	72.2193	75.5278	83.1378	59.7824	28.7606	45.3555	32.5391	65.745	36.6801	49.0528
ENSMUSG00000002871	Tpra1	34.2966	-0.445479	0.189979	-2.34489	0.0190328	0.0878188	19.5528	-0.135947	0.231665	-0.586828	0.557319	0.786531	83.5911	-0.162896	0.113245	-1.43844	0.150309	0.464537	29.7149	33.8241	23.091	33.8895	23.211	31.4352	19.385	29.731	11.6521	69.6733	33.5457	19.8887	32.5692	40.3774	30.6904	24.5609	55.3432	43.2526	32.3549	67.531	19.3263	47.8343	24.751	45.2638	15.0651	19.3181	11.1318	20.2292	7.78062	14.0151
ENSMUSG00000002881	Nab1	256.622	-0.186098	0.0733854	-2.5359	0.0112159	0.0612619	417.908	-0.0462413	0.0541778	-0.853511	0.393376	0.68261	378.995	0.0181305	0.0442195	0.410012	0.681797	0.884656	266.372	264.818	222.114	257.718	263.325	278.726	215.173	221.945	217.152	204.922	224.611	232.035	353.05	259.088	245.523	228.606	299.86	279.309	316.686	264.611	273.62	292.041	253.856	222.903	384.844	385.522	391.325	446.055	371.247	401.432
ENSMUSG00000002885	Adgre5	34.8879	0.0629716	0.126974	0.495943	0.619935	0.795336	21.9425	0.00548572	0.155959	0.035174	0.971941	0.988555	37.7387	-0.0767042	0.132295	-0.579797	0.562051	0.825407	33.9598	41.2489	41.7838	40.1945	32.8156	37.7223	36.8314	40.1022	41.3118	16.3937	29.1702	28.7281	41.6885	28.0398	28.1328	33.0628	49.3058	32.2562	21.5699	24.8073	42.7213	33.9875	41.2516	40.1396	23.9672	22.6778	21.4073	16.1834	20.0073	18.0194
ENSMUSG00000002897	Il17ra	46.7129	-0.0936215	0.123198	-0.759925	0.447299	0.661101	61.1881	0.125813	0.107882	1.1662	0.243532	0.549089	142.305	0.123574	0.0780281	1.58372	0.113258	0.409768	37.1436	46.1988	56.628	39.4064	37.6179	44.0093	40.7084	51.8563	51.9046	45.0827	44.4846	50.8267	40.3858	42.6206	46.0356	37.7861	43.2683	46.9181	62.7488	49.6146	50.8587	26.4347	60.9254	67.4687	67.7928	60.474	61.653	42.4814	75.5832	72.0776
ENSMUSG00000002900	Lamb1	485.918	0.174836	0.0932091	1.87574	0.0606914	0.190346	276.185	-0.0207121	0.0578048	-0.358312	0.72011	0.879652	968.993	0.187077	0.0671023	2.78793	0.00530459	0.077365	504.091	495.812	616.86	498.885	579.475	489.341	614.503	531.009	530.698	360.662	553.505	391.144	489.84	407.139	517.474	540.341	450.796	412.733	422.574	337.655	459.762	344.91	632.101	479.113	293.769	297.331	250.037	268.037	236.753	277.298
ENSMUSG00000002908	Kcnn1	#N/A	#N/A	#N/A	#N/A	#N/A	#N/A	130.184	0.213003	0.0976895	2.1804	0.0292275	0.246897	11.2067	-0.415401	0.259018	-1.60375	0.108768	0.401087	4.24498	5.77485	5.49787	3.94064	5.60266	3.14352	6.46165	4.14851	2.11855	4.09843	7.29255	6.62957	1.30277	5.60797	3.41004	7.55721	2.01248	2.19929	2.94135	0	3.05152	3.77639	5.71176	3.41614	142.433	143.626	176.396	117.33	153.389	122.131
ENSMUSG00000002910	Arrdc2	#N/A	#N/A	#N/A	#N/A	#N/A	#N/A	#N/A	#N/A	#N/A	#N/A	#N/A	#N/A	5.58013	-0.227546	0.346812	-0.656109	0.511754	0.797223	2.12249	0.824979	5.49787	5.51689	2.40114	7.33488	1.29233	3.45709	1.05928	8.19686	2.91702	4.41971	5.21106	3.36478	4.26255	3.77861	7.04368	2.19929	5.8827	6.89092	2.03435	2.51759	1.90392	5.1242	4.10865	0.839917	1.71258	4.04585	2.22304	3.00323
ENSMUSG00000002930	Ppp1r17	#N/A	#N/A	#N/A	#N/A	#N/A	#N/A	7.22423	0.0668174	0.290326	0.230146	0.817978	NA	#N/A	#N/A	#N/A	#N/A	#N/A	#N/A	0	0	0.549787	0	1.60076	1.04784	0	0	0	0	0	0	0	0	0.852511	0	0	0	0	0	1.01717	0	0	0	6.16298	5.87942	4.28146	9.10315	10.0037	10.0108
ENSMUSG00000002944	Cd36	440.473	-0.529759	0.101031	-5.24355	1.57514e-07	9.81129e-06	11.8448	0.0626389	0.203368	0.308008	0.758077	NA	121.907	0.131435	0.115903	1.134	0.256793	0.594104	340.66	412.489	278.742	382.242	395.388	356.266	262.343	387.885	315.665	454.926	333.27	422.082	535.437	535	420.288	409.979	639.969	590.875	576.505	704.252	496.381	527.436	358.572	432.995	9.58686	10.079	11.1318	12.1375	17.7843	12.0129
ENSMUSG00000002948	Map2k7	39.4908	-0.0934216	0.111643	-0.836785	0.402713	0.624184	84.2749	-0.129338	0.0973009	-1.32925	0.183764	0.495015	65.121	0.19225	0.0943218	2.03824	0.0415264	0.245682	36.0823	34.6491	40.1344	29.1607	39.2186	40.8658	38.7699	41.4851	46.6082	45.0827	37.192	30.938	37.7802	30.283	46.8881	39.6754	34.2122	31.5231	46.0812	42.7237	39.6698	46.5755	47.598	44.4098	63.6841	71.3929	79.6351	89.0086	106.706	79.0851
ENSMUSG00000002949	Timm44	116.077	0.0244659	0.0713569	0.342867	0.731699	0.865111	133.622	0.107976	0.0835126	1.29293	0.196034	0.509318	80.4095	-0.0135893	0.0821397	-0.165442	0.868596	0.954614	135.839	117.972	106.659	113.49	116.856	119.454	103.386	121.69	126.054	122.953	96.9909	130.381	105.524	113.281	100.596	109.58	118.736	115.829	120.595	139.197	115.958	119.586	117.408	97.3598	130.792	115.909	131.869	101.146	143.386	136.147
ENSMUSG00000002957	Ap2a2	227.511	-0.197274	0.0606755	-3.2513	0.0011488	0.0115918	373.834	0.0450614	0.0465675	0.967659	0.333215	0.633395	382.781	0.0473609	0.0637363	0.743076	0.457436	0.760317	216.494	221.919	225.962	220.676	201.696	200.138	210.004	201.894	180.077	217.217	205.65	245.294	246.223	240.021	240.408	227.661	239.485	303.502	246.093	256.342	254.293	227.842	199.912	230.589	367.04	388.042	417.014	403.573	401.258	356.384
ENSMUSG00000002963	Pnkp	26.8282	-0.0248788	0.133873	-0.185839	0.852571	0.9294	28.5798	0.104214	0.156542	0.665728	0.505585	0.754865	34.417	0.0279604	0.129357	0.21615	0.828871	0.940181	22.2861	18.1495	28.0391	30.737	25.6122	34.5787	27.7851	30.4224	23.3041	24.5906	21.1484	33.1478	29.9636	25.7967	19.6077	28.3395	28.1747	30.0569	22.5504	22.051	26.4465	32.7287	26.6549	31.5992	28.0758	33.5967	26.545	16.1834	31.1225	43.0463
ENSMUSG00000002968	Med25	204.306	0.195707	0.096733	2.02317	0.0430555	0.151707	635.011	0.162825	0.083152	1.95816	0.0502118	0.303801	286.258	0.103798	0.0594719	1.74533	0.0809272	0.348239	224.984	180.67	141.295	200.184	231.31	244.147	193.85	197.054	231.982	274.595	188.877	329.268	184.993	213.103	187.552	194.598	175.086	148.818	186.286	186.055	190.211	229.101	170.084	198.136	748.46	718.129	899.106	736.344	765.836	699.753
ENSMUSG00000002980	Bcam	36.178	0.0868057	0.115514	0.751474	0.452368	0.665217	27.1518	-0.0684196	0.141741	-0.482707	0.629304	0.832097	54.4477	0.31758	0.226323	1.40322	0.160552	0.478838	32.8986	28.0493	32.9872	44.1351	44.8213	31.4352	38.7699	38.028	38.134	53.2796	32.8165	35.3577	36.4775	33.6478	34.9529	34.0075	31.1934	32.9893	41.1789	39.9674	32.5495	39.0227	34.9052	26.475	30.8149	28.5572	29.9702	29.3324	28.8995	23.0248
ENSMUSG00000002981	Clptm1	161.921	-0.0439025	0.0700527	-0.626708	0.530851	0.727876	392.525	-0.0327944	0.0591233	-0.554677	0.579115	0.801199	404.311	-0.126476	0.0479236	-2.63912	0.00831226	0.0998512	159.187	140.246	144.044	161.566	166.479	145.65	171.88	177.694	154.655	151.642	159.707	183.418	122.46	145.807	166.24	155.867	136.849	184.007	199.031	186.055	167.834	178.749	159.929	166.537	385.529	386.362	474.386	442.009	403.481	375.404
ENSMUSG00000002983	Relb	25.1174	-0.367428	0.148963	-2.46658	0.013641	0.0701005	8.71752	-0.0947154	0.271964	-0.348264	0.727642	NA	27.3442	-0.0340308	0.148148	-0.229708	0.818319	0.936038	30.7761	23.9244	16.4936	24.4319	14.4068	15.7176	18.0926	18.6683	27.5412	24.5906	26.2532	24.3084	27.3581	22.4319	33.2479	29.2842	28.1747	32.9893	26.4722	46.8583	24.4122	20.1408	19.6738	26.475	3.42388	7.55925	9.41921	12.1375	6.66911	15.0162
ENSMUSG00000002984	Tomm40	91.7168	0.112179	0.130896	0.857003	0.391443	0.614806	108.059	-0.27669	0.150505	-1.83841	0.0660021	0.336043	88.6353	-0.128981	0.0857489	-1.50417	0.132538	0.437272	78.5321	112.197	86.8663	93.7871	61.6293	127.837	93.694	59.4619	95.335	155.74	110.118	79.5548	85.9826	90.8491	105.711	94.4651	76.4743	60.8469	61.7684	111.633	64.0819	103.221	95.196	95.6518	71.2167	85.6715	65.9345	134.524	78.9178	96.1034
ENSMUSG00000002985	Apoe	743.247	-0.131456	0.172726	-0.761067	0.446617	0.660552	3275.1	-0.239622	0.0843078	-2.84223	0.00447994	0.126492	1979.21	0.398361	0.0979304	4.06779	4.74606e-05	0.00346411	757.729	637.709	874.71	710.891	962.857	587.838	722.413	891.929	726.664	532.796	601.635	497.218	1726.17	586.594	692.239	872.858	790.905	609.202	799.067	512.685	761.863	540.024	901.189	538.041	3181.47	3071.58	3416.6	3128.45	3678.01	2805.02
ENSMUSG00000002992	Apoc2	104.524	-0.649366	0.122934	-5.28222	1.27629e-07	8.35135e-06	#N/A	#N/A	#N/A	#N/A	#N/A	#N/A	8.71096	0.137615	0.247234	0.556621	0.577787	0.83308	78.5321	88.2727	68.7233	80.389	83.2395	59.7269	51.0471	80.8959	79.4458	122.953	74.384	125.962	145.91	107.673	109.121	84.074	141.88	175.943	140.204	154.357	140.37	120.845	83.1378	111.024	0	0	0	0	0	0
ENSMUSG00000002996	Hbp1	291.703	-0.179993	0.0956754	-1.88129	0.0599327	0.189065	207.408	0.0962674	0.0691334	1.39249	0.163775	0.477576	774.937	-0.15616	0.0479401	-3.2574	0.00112438	0.0285993	282.291	275.543	197.923	277.421	281.734	259.864	269.451	289.013	319.902	270.496	260.344	293.911	371.288	374.612	246.376	256.001	332.059	303.502	332.373	429.994	314.307	303.37	226.566	231.443	184.889	191.501	208.079	217.464	225.638	237.255
ENSMUSG00000002997	Prkar2b	73.9171	0.207589	0.100129	2.07323	0.0381512	0.139597	1337.67	-0.0911475	0.0621628	-1.46627	0.142575	0.45176	43.5454	-0.213525	0.117444	-1.81811	0.0690474	0.325029	83.8383	86.6228	64.325	80.389	93.6445	79.6359	66.555	94.7242	86.8608	65.5749	72.1962	75.1351	76.8632	76.2684	69.0534	64.2363	67.4181	59.3807	71.5729	52.371	67.1334	67.975	96.4653	55.5122	1402.42	1256.52	1084.92	1363.45	1050.38	1192.28
ENSMUSG00000003031	Cdkn1b	143.865	-0.00181642	0.0676459	-0.026852	0.978578	0.990504	542.726	-0.0336134	0.0620943	-0.541328	0.588281	0.807019	390.697	-0.0258118	0.0580885	-0.444352	0.656788	0.873799	127.349	132.822	137.996	155.261	146.47	139.363	144.741	143.815	174.781	147.544	128.349	143.641	145.91	151.415	136.402	121.86	141.88	138.555	137.263	159.869	174.954	157.35	131.37	133.229	486.876	524.108	464.966	621.037	472.395	539.581
ENSMUSG00000003032	Klf4	451.872	-0.362477	0.102021	-3.55297	0.000380907	0.00494988	125.67	-0.0312838	0.0896069	-0.349123	0.726997	0.883401	850.501	0.264578	0.0676955	3.90835	9.29293e-05	0.00557161	492.418	376.19	287.538	364.903	398.589	399.227	412.9	410.011	417.355	372.957	390.881	408.823	592.759	593.323	428.813	322.126	471.927	668.583	625.527	661.529	503.501	386.451	378.88	478.259	145.857	140.266	127.587	120.364	154.501	107.115
ENSMUSG00000003033	Ap1m1	90.7807	0.0965665	0.076423	1.26358	0.206381	0.419432	459.858	0.136803	0.0572695	2.38877	0.0169051	0.197185	95.6001	-0.00482094	0.0874853	-0.0551057	0.956054	0.986234	78.5321	88.2727	89.6152	93.7871	101.648	96.4013	104.679	102.33	88.9793	102.461	95.5324	83.9745	80.7715	81.8763	85.2511	74.6275	74.4618	105.566	91.1819	96.4729	87.4769	89.3746	94.5614	90.5276	456.061	461.954	543.745	413.688	506.852	459.494
ENSMUSG00000003037	Rab8a	697.129	0.105988	0.060973	1.73827	0.0821628	0.232627	624.385	0.076363	0.0525169	1.45407	0.145928	0.455566	582.082	0.0819103	0.0453825	1.80489	0.0710924	0.329002	798.056	716.906	636.103	776.305	724.344	648.613	690.105	812.416	699.123	635.257	760.613	766.82	612.3	662.862	663.253	738.717	470.92	634.128	677.491	713.9	714.056	698.632	691.123	786.565	706.004	668.574	631.943	619.014	700.256	629.678
ENSMUSG00000003038	Hmgn2	42.7896	0.235436	0.131342	1.79255	0.0730447	0.215622	57.5608	-0.0776286	0.120236	-0.645637	0.518515	0.764482	92.7112	-0.216156	0.0892174	-2.4228	0.0154015	0.144847	43.511	42.0739	42.3336	48.8639	44.0209	55.5355	32.3083	43.5593	41.3118	94.2639	47.4016	33.1478	48.2023	39.2558	45.1831	44.3986	25.156	25.6583	29.4135	38.5892	38.6526	36.5051	51.4058	35.8694	38.3474	52.9148	45.3835	55.6304	58.9104	81.0873
ENSMUSG00000003039	Fam32a	315.4	0.00251464	0.065718	0.0382642	0.969477	0.985699	811.049	-0.0193928	0.0563805	-0.343964	0.730874	0.885486	510.296	0.0249636	0.044892	0.556082	0.578155	0.833155	360.823	300.292	278.742	340.471	303.344	287.108	332.129	346.4	343.206	295.087	285.868	304.96	321.783	317.411	281.328	326.849	225.398	313.032	325.51	336.277	384.492	313.441	287.492	356.986	818.992	797.921	750.968	808.158	763.613	851.917
ENSMUSG00000003051	Elf3	313.293	-0.352151	0.081065	-4.34406	1.39875e-05	0.000370598	#N/A	#N/A	#N/A	#N/A	#N/A	#N/A	193.017	-0.0600373	0.0851531	-0.705051	0.480779	0.77884	263.189	266.468	232.01	282.15	211.3	278.726	272.682	244.07	309.309	413.942	293.89	260.763	342.628	412.746	313.724	316.458	360.234	325.494	379.434	434.128	361.097	329.805	271.626	341.614	0.684776	0	0	0	0	0
ENSMUSG00000003053	Cyp2c29	#N/A	#N/A	#N/A	#N/A	#N/A	#N/A	#N/A	#N/A	#N/A	#N/A	#N/A	#N/A	#N/A	#N/A	#N/A	#N/A	#N/A	#N/A	0	0	0	0	0	0	0	0	0	0	0	0	0	0	0	0	0	1.46619	0	0	0	0	0	0	0	0	0	0	0	0
ENSMUSG00000003062	Stard3nl	41.452	0.0564053	0.124316	0.453727	0.650025	0.815585	191.865	-0.00239705	0.0749617	-0.031977	0.97449	0.989614	95.4669	-0.0894998	0.0933819	-0.958428	0.337847	0.671431	28.6536	49.4987	34.6366	44.1351	33.616	59.7269	31.6621	31.8052	43.4304	73.7718	44.4846	44.1971	35.1747	50.4717	36.658	49.1219	36.2246	34.4555	37.2571	44.1019	40.6869	37.7639	43.1555	29.8912	150.651	204.94	158.414	191.166	161.17	194.209
ENSMUSG00000003068	Stk11	116.768	0.0148871	0.0986922	0.150843	0.880099	0.942735	355.166	0.175335	0.0591401	2.96474	0.00302938	0.104214	222.551	0.0945664	0.0784326	1.2057	0.227932	0.560159	99.757	98.9974	158.888	127.677	112.053	113.167	137.633	129.987	102.75	102.461	115.952	103.863	123.763	106.551	115.089	108.635	131.817	153.95	114.713	73.0438	116.975	96.9274	130.101	127.251	361.562	403.16	449.553	348.954	394.589	399.43
ENSMUSG00000003070	Efna2	32.9801	0.372907	0.122933	3.03342	0.00241797	0.0203478	332.218	-0.131789	0.0777447	-1.69515	0.0900471	0.376189	24.5671	-0.31436	0.143277	-2.19407	0.0282301	0.198112	35.0211	40.424	37.9353	37.042	46.4221	31.4352	41.3546	26.2739	44.4897	40.9843	37.9213	28.7281	22.147	26.9182	34.1004	29.2842	24.1498	29.3238	28.4331	23.4291	24.4122	35.2463	31.732	34.1614	304.725	294.811	315.972	370.195	215.634	294.317
ENSMUSG00000003072	Atp5d	1092.43	0.00176479	0.0560435	0.0314896	0.974879	0.988537	1081.09	0.0565473	0.0470478	1.20191	0.229398	0.538732	538.298	-0.00962839	0.0422635	-0.227818	0.819788	0.936873	1051.69	1061.75	927.49	1095.5	1110.13	1055.18	1075.87	1102.12	1176.86	1069.69	1022.42	1378.95	1029.19	1111.5	1062.23	995.663	910.647	1027.8	1153.99	1266.55	1081.26	1214.74	1090.95	1141.84	1098.38	1094.41	1192.81	1117.67	1149.31	1205.3
ENSMUSG00000003099	Ppp5c	45.081	0.0992794	0.127445	0.778996	0.435982	0.65181	124.726	-0.227346	0.0889027	-2.55725	0.0105503	0.168658	62.7925	0.0344598	0.103518	0.332886	0.73922	0.906445	40.3273	39.599	40.6842	49.652	40.8194	53.4399	49.1086	44.9422	36.0154	65.5749	64.9037	35.3577	31.2664	49.3501	28.9854	49.1219	39.2434	33.7224	46.0812	44.1019	36.6182	66.7163	45.6941	50.388	107.51	105.83	104.468	128.456	94.479	134.144
ENSMUSG00000003119	Cdk12	175.31	-0.200867	0.107273	-1.87248	0.0611403	0.191429	207.542	0.0831816	0.0692495	1.20119	0.229679	0.538732	173.519	0.0361474	0.0718938	0.502789	0.615113	0.85147	198.453	197.17	195.724	130.829	160.876	186.516	164.126	159.717	131.35	114.756	150.956	154.69	250.131	181.698	169.65	129.417	150.936	218.462	254.917	192.946	196.314	139.726	197.373	180.201	215.704	219.218	227.774	167.903	251.203	195.21
ENSMUSG00000003123	Lipe	78.9608	-0.368396	0.116619	-3.15897	0.00158328	0.0148108	73.6373	0.176727	0.0929914	1.90047	0.0573715	0.317882	113.052	0.146868	0.112249	1.30841	0.190735	0.518805	67.9197	80.8479	59.3769	78.8127	73.635	59.7269	76.8937	78.1302	59.3195	77.8702	55.4234	57.4562	76.8632	81.8763	72.4634	63.2916	116.724	120.228	99.0255	117.146	105.786	76.7866	71.7143	67.4687	79.434	83.1518	90.7669	78.894	56.6874	83.0894
ENSMUSG00000003131	Pafah1b2	217.724	0.151443	0.0536955	2.82041	0.00479628	0.0335926	1092.19	-0.0525887	0.0444206	-1.18388	0.236461	0.543956	323.591	0.00255936	0.0433423	0.0590498	0.952912	0.984926	239.841	215.319	206.17	236.438	228.909	233.668	212.588	218.488	251.049	266.398	207.838	258.553	199.323	191.793	190.962	202.155	189.173	201.601	196.09	206.728	219.709	216.513	216.412	218.633	1016.21	1057.46	1108.04	1191.5	1097.07	1050.13
ENSMUSG00000003134	Tbc1d8	34.6922	0.0823148	0.131521	0.625868	0.531402	0.728246	87.4472	-0.15605	0.0881172	-1.77094	0.0765705	0.354662	83.4681	0.136997	0.0872802	1.56963	0.116502	0.41491	41.3886	40.424	42.8833	37.8301	37.6179	25.1482	32.3083	35.2623	32.8376	36.8859	22.6069	46.407	32.5692	38.1342	23.8703	26.4502	48.2995	41.0533	35.2962	23.4291	32.5495	32.7287	37.4438	29.0371	91.7599	65.5135	107.036	66.7565	93.3675	84.0905
ENSMUSG00000003135	Cnot11	65.9237	0.0238326	0.102188	0.233223	0.815588	0.910713	96.1177	0.01297	0.0856798	0.151378	0.879678	0.955228	112.44	-0.222722	0.0792734	-2.80954	0.00496129	0.0741158	76.4096	68.4732	53.8791	84.3296	57.6274	71.2531	62.0319	46.325	59.3195	65.5749	75.1133	79.5548	75.5604	51.5933	72.4634	63.2916	55.3432	57.1815	68.6315	74.422	62.0476	79.3042	64.0986	58.0743	107.51	94.0707	86.4855	109.238	86.6984	101.109
ENSMUSG00000003153	Slc2a3	15.2135	0.274847	0.191647	1.43413	0.151534	0.34504	224.557	-0.0743931	0.0725635	-1.02521	0.305262	0.609124	132.227	0.181575	0.0704298	2.57811	0.00993436	0.110643	12.7349	17.3246	13.7447	11.8219	12.0057	11.5262	24.5543	20.7425	18.0077	28.689	15.3144	17.6788	11.7249	8.97275	14.4927	13.2251	12.0749	10.2633	13.7263	22.051	13.2233	6.29399	20.3085	14.5186	222.552	194.021	240.618	238.705	155.612	193.208
ENSMUSG00000003154	Foxj2	56.1353	-0.0407042	0.125213	-0.325081	0.74512	0.873566	154.607	-0.301377	0.101235	-2.97702	0.00291064	0.101971	266.856	-0.227132	0.0693528	-3.27501	0.00105656	0.0277142	60.491	56.0986	49.4808	60.6858	40.8194	74.3967	36.1853	43.5593	58.2603	81.9686	71.467	35.3577	62.5328	45.9853	52.0031	40.62	69.4306	49.1174	59.8075	75.8001	54.9274	57.9047	57.1176	52.9501	131.477	119.268	111.318	173.971	113.375	139.15
ENSMUSG00000003161	Sri	494.102	-0.0544558	0.0505677	-1.07689	0.28153	0.504326	364.058	-0.0666611	0.0648058	-1.02863	0.303654	0.608342	1662.2	-0.205665	0.0425622	-4.8321	1.351e-06	0.000259199	477.56	490.862	450.825	506.766	482.629	485.15	418.715	441.816	505.275	594.272	457.972	536.995	471.601	464.34	502.129	476.104	481.989	509.501	494.147	629.83	519.776	478.343	459.479	520.107	327.323	354.445	345.942	344.908	292.329	420.452
ENSMUSG00000003166	Dgcr2	112.569	0.0473361	0.0821453	0.576248	0.564448	0.753428	333.997	0.0248188	0.0573618	0.432671	0.665254	0.853443	106.387	0.0461641	0.0716339	0.644445	0.519287	0.801204	96.5733	115.497	98.9616	117.431	116.055	139.363	131.172	120.998	115.461	106.559	102.096	114.912	100.313	99.8218	144.074	100.133	122.761	125.359	100.986	85.4474	115.958	117.068	106.62	107.608	284.182	324.208	361.355	371.206	346.793	376.405
ENSMUSG00000003184	Irf3	71.028	0.10343	0.10368	0.997585	0.318481	0.544286	82.2404	0.198617	0.10766	1.84485	0.0650595	0.33441	92.769	0.0556446	0.0869384	0.640046	0.522143	0.803251	73.2259	70.1232	97.3122	67.7789	68.0323	83.8272	84.6477	83.6615	57.201	61.4765	63.4452	68.5055	57.3217	61.6877	65.6433	70.8489	69.4306	82.1067	56.8661	57.8838	91.5456	55.3871	73.6182	82.8413	95.1838	73.9127	113.887	73.8367	117.821	95.1023
ENSMUSG00000003190	Bcl2l12	13.5231	0.0723431	0.184472	0.392162	0.694939	0.843582	8.3685	-0.370669	0.264427	-1.40178	0.16098	NA	15.179	-0.0438958	0.178185	-0.246349	0.805412	0.931411	10.6124	17.3246	18.143	11.0338	12.8061	13.6219	12.9233	12.4455	21.1855	12.2953	10.9388	11.0493	22.147	12.3375	12.7877	15.1144	17.1061	8.79715	9.80451	8.26911	15.2576	13.8468	12.6928	11.9565	4.10865	5.87942	4.28146	6.06877	4.44607	11.0118
ENSMUSG00000003198	Zfp959	9.00924	-0.0548987	0.252786	-0.217174	0.828072	0.916654	20.1008	-0.237482	0.170973	-1.389	0.164832	0.478468	10.0121	-0.147688	0.22381	-0.659881	0.50933	0.795762	4.24498	10.7247	7.69701	9.45753	7.20342	6.28704	5.81549	7.6056	8.47422	16.3937	15.3144	8.83942	14.3304	7.85116	11.0826	15.1144	4.02496	5.86476	12.7459	11.0255	10.1717	2.51759	8.25032	5.1242	20.5433	17.6383	15.4133	13.149	13.3382	17.0183
ENSMUSG00000003199	Mpnd	155.74	0.0582285	0.0758038	0.768147	0.4424	0.657158	422.844	0.140643	0.0630372	2.23111	0.0256736	0.23346	43.3042	0.117042	0.124933	0.936839	0.348841	0.678952	123.104	137.771	185.278	137.134	148.07	158.224	191.911	177.694	177.959	147.544	160.436	159.11	132.882	142.442	144.927	161.535	158.986	186.939	147.068	155.735	142.404	140.985	156.756	162.266	448.528	483.792	512.062	403.573	504.629	459.494
ENSMUSG00000003200	Sh3gl1	100.181	-0.169753	0.176517	-0.961683	0.336209	0.56295	59.5513	-0.152423	0.168234	-0.906018	0.364926	0.658875	238.316	-0.296831	0.150585	-1.97119	0.0487026	0.266798	81.7159	97.3475	61.5761	92.999	90.443	124.693	51.6932	98.1813	76.268	143.445	150.956	70.7154	106.827	85.2411	70.7584	105.801	125.78	102.633	100.006	121.28	56.9617	187.561	60.9254	140.062	65.7385	72.2329	33.3954	45.5158	38.9031	48.0517
ENSMUSG00000003206	Ebi3	#N/A	#N/A	#N/A	#N/A	#N/A	#N/A	32.2948	-0.0955903	0.128063	-0.746432	0.455407	0.72674	#N/A	#N/A	#N/A	#N/A	#N/A	#N/A	2.12249	4.12489	2.74893	4.72876	2.40114	2.09568	1.9385	6.22276	5.29639	12.2953	2.91702	6.62957	6.51383	2.24319	3.41004	4.72326	5.0312	5.13167	2.94135	1.37818	5.08587	1.2588	4.44248	3.41614	33.554	36.1164	31.6828	35.4012	25.5649	31.0334
ENSMUSG00000003208	Ccdc94	46.5946	0.156669	0.124504	1.25835	0.208265	0.421742	104.044	0.272475	0.0976682	2.78981	0.00527396	0.135599	45.9871	-0.0270131	0.108527	-0.248907	0.803432	0.931144	55.1847	45.3738	37.3855	40.9826	62.4297	47.1528	40.0622	51.8563	64.6159	40.9843	45.9431	64.0858	35.1747	39.2558	48.5931	53.8451	33.2059	40.3203	49.0225	41.3455	47.8071	27.6935	59.6562	46.1178	147.227	109.189	114.743	104.181	124.49	112.121
ENSMUSG00000003226	Ranbp2	174.561	0.0452477	0.0691114	0.654707	0.512657	0.714906	232.856	0.141653	0.0709104	1.99763	0.0457568	0.292896	383.564	-0.0271201	0.0630397	-0.430206	0.667045	0.878751	197.392	182.32	211.118	163.142	173.683	199.09	169.941	168.015	158.892	168.036	151.685	185.628	184.993	164.874	158.567	149.255	197.223	185.473	206.875	141.953	167.834	169.938	185.95	146.894	252.682	226.778	230.342	201.281	284.549	275.296
ENSMUSG00000003227	Edar	#N/A	#N/A	#N/A	#N/A	#N/A	#N/A	#N/A	#N/A	#N/A	#N/A	#N/A	#N/A	#N/A	#N/A	#N/A	#N/A	#N/A	#N/A	0	0.824979	0	1.57625	0	0	0	0	1.05928	0	0	0	0	0	0	0.944651	1.00624	0	0	0	0	0	0	0	0.684776	0.839917	0	1.01146	0	0
ENSMUSG00000003228	Grk5	16.4977	0.0943016	0.169511	0.556316	0.577995	0.763743	22.8561	-0.155392	0.157532	-0.986414	0.32393	0.625358	22.489	0.115682	0.158381	0.730402	0.465145	0.76696	16.9799	13.1997	15.394	15.7625	18.4087	20.9568	14.2156	20.7425	21.1855	4.09843	24.0654	11.0493	24.7526	15.7023	16.1977	17.0037	11.0686	18.3274	13.7263	23.4291	14.2404	21.3996	12.0582	11.9565	27.391	20.158	19.6947	24.2751	16.6728	17.0183
ENSMUSG00000003233	Dvl3	4.5959	-0.0419784	0.327541	-0.128162	0.898021	NA	10.6409	0.0928964	0.23031	0.403355	0.686687	NA	7.92229	0.384282	0.305166	1.25926	0.207938	0.538073	5.30622	4.94987	7.69701	1.57625	4.80228	7.33488	4.52316	4.14851	3.17783	4.09843	5.83404	0	1.30277	5.60797	5.11506	3.77861	2.01248	6.59786	6.86315	1.37818	10.1717	2.51759	3.80784	7.6863	8.90208	10.079	17.1258	7.08023	10.0037	10.0108
ENSMUSG00000003234	Abcf3	62.7506	-0.243595	0.102943	-2.36631	0.0179665	0.0846141	68.6554	-0.188182	0.0915691	-2.05508	0.0398713	0.275777	37.4419	0.0341964	0.116493	0.29355	0.769102	0.917759	66.8584	61.8734	56.0782	70.1433	48.0228	71.2531	56.8625	44.2507	43.4304	69.6733	48.1308	57.4562	65.1383	51.5933	64.7908	61.4023	81.5055	60.1138	76.4751	67.531	61.0304	93.151	66.6372	62.3445	56.8364	52.9148	60.7967	61.6992	76.6947	52.056
ENSMUSG00000003235	Eif2b5	158.549	0.273074	0.08037	3.39771	0.000679526	0.00773578	422.844	0.0491486	0.0593716	0.827813	0.407776	0.694448	160.991	0.0295793	0.062182	0.475689	0.634296	0.862824	169.799	173.246	166.036	158.414	192.892	143.554	177.049	201.203	190.67	122.953	180.855	196.677	127.671	163.753	125.319	151.144	112.699	134.156	138.244	115.768	149.524	178.749	169.449	164.829	478.658	425.838	454.691	400.539	462.391	444.478
ENSMUSG00000003269	Cyth2	75.206	-0.149355	0.0913327	-1.63528	0.101989	0.267416	437.532	0.0503158	0.0735232	0.684353	0.493753	0.748772	143.459	-0.208273	0.075288	-2.76635	0.00566878	0.0803925	76.4096	75.898	75.3208	87.4821	65.6312	71.2531	66.555	56.0048	63.5566	77.8702	79.4888	55.2464	66.4411	76.2684	69.9059	71.7935	97.6053	69.6441	83.3383	100.607	74.2537	91.8922	73.6182	78.5711	440.311	430.037	414.445	602.831	367.912	431.464
ENSMUSG00000003271	Sult2b1	6.07636	-0.842501	0.285322	-2.95281	0.00314895	0.0248464	#N/A	#N/A	#N/A	#N/A	#N/A	#N/A	#N/A	#N/A	#N/A	#N/A	#N/A	#N/A	3.18373	3.29991	3.29872	3.94064	3.20152	8.38272	3.23083	3.45709	5.29639	8.19686	5.10478	4.41971	2.60553	7.85116	10.2301	8.50186	3.01872	10.2633	6.86315	12.4037	10.1717	3.77639	5.71176	9.39437	0	3.35967	3.42517	3.03438	3.33455	1.00108
ENSMUSG00000003273	Car11	#N/A	#N/A	#N/A	#N/A	#N/A	#N/A	146.019	-0.0187237	0.0796279	-0.235139	0.814101	0.927241	#N/A	#N/A	#N/A	#N/A	#N/A	#N/A	3.18373	4.12489	2.74893	1.57625	1.60076	1.04784	3.23083	4.14851	1.05928	0	0.729255	6.62957	1.30277	1.12159	4.26255	2.83395	3.01872	4.39857	4.90225	1.37818	2.03435	1.2588	2.53856	0.854034	126.684	137.746	159.27	125.421	164.505	175.189
ENSMUSG00000003279	Dlgap1	11.2677	0.0863058	0.224866	0.383809	0.70112	0.847361	1273.98	-0.163054	0.0683202	-2.38662	0.0170042	0.197185	#N/A	#N/A	#N/A	#N/A	#N/A	#N/A	8.48996	13.1997	14.8442	10.2457	9.60456	6.28704	12.9233	14.5198	10.5928	16.3937	10.2096	15.469	13.0277	6.72956	15.3452	11.3358	11.0686	9.53024	9.80451	4.13455	14.2404	6.29399	20.9431	5.1242	1228.49	1215.36	1116.6	1108.56	1185.99	1263.36
ENSMUSG00000003282	Plag1	17.0488	-0.0805978	0.164142	-0.491025	0.623409	0.797622	7.79339	0.187419	0.258521	0.724966	0.468473	NA	5.34205	-0.370438	0.317257	-1.16763	0.242957	0.578223	12.7349	18.9745	14.8442	13.3982	17.6084	16.7654	18.0926	16.594	13.7706	16.3937	19.6899	22.0986	14.3304	24.6751	18.7552	13.2251	15.0936	14.6619	15.6872	16.5382	20.3435	13.8468	24.751	16.2266	11.6412	10.079	8.56292	8.09169	8.89214	5.00539
ENSMUSG00000003283	Hck	8.89684	-0.43585	0.221544	-1.96733	0.0491456	0.165154	13.76	-0.31708	0.196757	-1.61154	0.107063	NA	4.49454	0.359547	0.394094	0.912337	0.361591	0.690483	4.24498	8.24979	8.79658	8.6694	8.80418	9.43056	7.75398	9.67985	7.41494	0	7.29255	6.62957	16.936	8.97275	8.52511	10.3912	13.0811	8.79715	7.8436	6.89092	11.1889	6.29399	13.9621	13.6645	14.3803	15.9584	13.7007	13.149	12.2267	12.0129
ENSMUSG00000003299	Mrpl4	92.0387	0.228498	0.0945482	2.41673	0.0156606	0.0774718	109.458	-0.0720037	0.0785728	-0.916395	0.35946	0.654223	91.7032	0.0623741	0.0751865	0.829591	0.40677	0.724624	80.6546	94.0476	90.165	99.304	114.454	92.21	93.694	93.3414	99.5721	135.248	82.4058	134.801	63.8355	96.4571	82.6935	104.856	76.4743	74.7757	82.3578	68.9092	72.2193	88.1158	76.7914	111.024	92.4447	91.5509	115.599	113.284	131.159	99.1066
ENSMUSG00000003308	Keap1	246.012	-0.160944	0.0580382	-2.77307	0.00555302	0.0372386	540.71	0.0808256	0.0520023	1.55427	0.12012	0.422307	360.255	-0.00943391	0.0460945	-0.204665	0.837834	0.944061	250.454	240.069	230.361	248.26	232.11	190.707	254.589	240.613	237.278	221.315	220.235	212.146	225.379	245.629	227.62	277.728	299.86	275.644	245.113	260.477	292.946	264.347	250.048	260.48	553.984	549.306	577.997	558.327	586.881	535.576
ENSMUSG00000003309	Ap1m2	455.089	-0.0947941	0.0791462	-1.19771	0.23103	0.449366	5.94923	-0.0305551	0.288316	-0.105978	0.9156	NA	163.883	0.079354	0.0677327	1.17158	0.241367	0.576401	459.519	406.715	363.959	468.148	429.004	433.806	379.299	412.776	426.889	504.107	385.776	636.438	428.61	446.394	421.993	411.868	546.388	558.619	499.049	536.114	463.831	478.343	385.227	437.265	7.53253	5.87942	6.85033	4.04585	8.89214	9.0097
ENSMUSG00000003316	Glg1	665.764	-0.101891	0.0666368	-1.52906	0.126251	0.306529	1168.79	-0.0562354	0.0601777	-0.934489	0.350052	0.646342	1472.87	-0.0780258	0.0510723	-1.52775	0.126574	0.428334	716.34	722.681	565.73	600.553	647.508	634.991	651.981	648.55	677.938	553.288	684.77	581.192	758.21	801.94	627.448	621.581	522.239	598.939	806.911	751.111	745.588	644.504	698.104	713.972	1263.41	1030.58	1062.66	1272.42	1055.94	1174.26
ENSMUSG00000003341	Atp8b3	#N/A	#N/A	#N/A	#N/A	#N/A	#N/A	#N/A	#N/A	#N/A	#N/A	#N/A	#N/A	#N/A	#N/A	#N/A	#N/A	#N/A	#N/A	1.06124	0	0	0.788127	0	0	0	1.38284	0	0	0.729255	0	0	0	0	0	1.00624	0	0	0	0	0	0	0	3.42388	4.19958	1.71258	4.04585	6.66911	4.00431
ENSMUSG00000003344	Btbd2	44.6241	-0.013543	0.105749	-0.128067	0.898096	0.952507	122.212	-0.134126	0.0884977	-1.51559	0.129623	0.434902	32.9176	0.162781	0.120826	1.34724	0.177904	0.5028	38.2048	42.0739	46.7319	57.5333	40.019	38.7701	45.2316	44.2507	48.7268	49.1812	39.3798	46.407	49.5051	37.0126	48.5931	47.2326	51.3182	54.2491	41.1789	39.9674	33.5667	40.2815	46.9634	44.4098	104.771	96.5904	113.887	147.673	92.256	130.14
ENSMUSG00000003345	Csnk1g2	201.622	-0.26273	0.0892299	-2.94442	0.00323565	0.0252311	183.537	-0.184772	0.116766	-1.5824	0.113557	0.413845	238.084	-0.13328	0.078671	-1.69414	0.0902391	0.363609	157.064	189.745	183.079	216.735	194.492	191.755	153.141	159.717	184.314	204.922	208.567	154.69	242.315	187.306	187.552	193.654	314.953	242.655	228.445	246.695	182.074	229.101	182.776	202.406	142.433	180.582	138.719	185.097	134.494	165.178
ENSMUSG00000003346	Abhd17a	78.3633	0.142979	0.0843569	1.69493	0.090089	0.246868	157.591	-0.112301	0.0874015	-1.28489	0.198831	0.511601	109.947	-0.0268529	0.0784586	-0.342256	0.732159	0.902452	67.9197	71.7731	81.9182	96.1515	84.8403	64.9661	82.063	75.3645	93.2164	81.9686	90.4276	99.4435	66.4411	67.2956	68.2008	73.6828	81.5055	75.5088	68.6315	88.2038	67.1334	70.4926	78.6954	84.5493	125.314	151.185	126.731	201.281	152.278	145.156
ENSMUSG00000003348	Mob3a	32.0195	0.215828	0.130328	1.65604	0.0977139	0.260383	104.926	0.101308	0.0774906	1.30735	0.191092	0.503631	123.871	-0.146759	0.0831083	-1.76588	0.0774161	0.341894	32.8986	28.8743	31.8876	29.1607	32.8156	41.9136	38.1238	37.3366	46.6082	32.7874	28.4409	33.1478	33.8719	25.7967	29.8379	25.5056	26.1622	24.9252	35.2962	23.4291	46.79	25.1759	33.6359	23.9129	115.042	101.63	123.306	115.307	106.706	114.123
ENSMUSG00000003352	Cacnb3	38.5239	0.164714	0.122178	1.34815	0.177612	0.381362	682.087	0.158994	0.0777429	2.04512	0.040843	0.279373	64.7391	-0.0421987	0.0964128	-0.437688	0.661612	0.875894	35.0211	34.6491	35.7361	33.8895	43.2205	39.8179	54.2779	40.7936	47.6675	40.9843	48.1308	35.3577	32.5692	32.5262	42.6255	35.8968	32.1997	32.9893	34.3158	41.3455	33.5667	30.2111	53.3098	33.3073	697.786	739.967	900.819	629.129	714.706	673.725
ENSMUSG00000003354	Ccdc65	#N/A	#N/A	#N/A	#N/A	#N/A	#N/A	11.4693	-0.295483	0.265267	-1.11391	0.265318	NA	#N/A	#N/A	#N/A	#N/A	#N/A	#N/A	0	0	1.09957	0.788127	0.80038	0	1.9385	0.691418	1.05928	0	0	0	0	0	0	0.944651	0	0	0.980451	0	2.03435	0	0	3.41614	16.4346	10.9189	4.28146	10.1146	8.89214	10.0108
ENSMUSG00000003355	Fkbp11	27.8034	0.609985	0.143533	4.24978	2.13976e-05	0.000512436	7.15691	-0.190399	0.266067	-0.715607	0.474234	NA	154.448	0.134756	0.133796	1.00718	0.313849	0.650452	27.5924	33.8241	41.234	32.3132	39.2186	30.3874	32.3083	33.8795	43.4304	36.8859	24.7947	26.5183	24.7526	28.0398	19.6077	34.0075	24.1498	18.3274	10.785	13.7818	19.3263	23.9171	21.5778	26.475	2.7391	7.55925	5.13775	7.08023	10.0037	10.0108
ENSMUSG00000003360	Ddx23	32.7396	0.280709	0.134851	2.08162	0.0373767	0.137925	64.6527	0.0584634	0.098217	0.595247	0.551678	0.783093	30.3467	-0.0216956	0.135655	-0.159933	0.872934	0.955772	31.8373	35.4741	31.3378	37.042	44.0209	34.5787	25.2004	31.1138	46.6082	40.9843	32.8165	41.9873	41.6885	41.499	34.9529	20.7823	30.1872	21.9929	21.5699	24.8073	32.5495	27.6935	24.1163	30.7452	68.4776	57.9543	70.2159	75.8596	70.0256	56.0603
ENSMUSG00000003363	Pld3	76.7251	-0.0858792	0.0932655	-0.920804	0.357153	0.583	461.389	-0.27289	0.0661461	-4.12556	3.6983e-05	0.013354	369.864	-0.00355481	0.0515972	-0.0688954	0.945073	0.983039	78.5321	73.4231	75.3208	101.668	69.6331	60.7747	59.4472	91.2671	73.0901	53.2796	62.7159	86.1844	88.5881	72.9036	69.9059	85.9633	73.4555	74.0426	72.5533	101.986	74.2537	78.0454	73.6182	90.5276	365.67	359.484	413.589	523.937	386.808	404.435
ENSMUSG00000003378	Grik5	17.5358	0.184465	0.193186	0.954858	0.33965	0.565981	280.977	-0.0611108	0.0635495	-0.961626	0.336238	0.635773	10.6501	0.094659	0.250923	0.377244	0.705992	0.892449	33.9598	14.8496	20.8919	14.9744	20.0095	27.2438	16.1541	13.1369	20.1263	24.5906	9.48031	11.0493	20.8443	13.4591	11.0826	17.9484	16.0998	14.6619	18.6286	13.7818	18.3091	13.8468	25.3856	10.2484	256.791	256.175	277.439	303.438	256.761	243.262
ENSMUSG00000003379	Cd79a	#N/A	#N/A	#N/A	#N/A	#N/A	#N/A	#N/A	#N/A	#N/A	#N/A	#N/A	#N/A	#N/A	#N/A	#N/A	#N/A	#N/A	#N/A	0	0	0	0	0.80038	0	0	0	0	0	0	0	0	0	0	0	0	0	0	0	0	0	0	0	0	0	0	0	0	0
ENSMUSG00000003380	Rabac1	94.0309	0.0809852	0.0868016	0.932993	0.350824	0.577389	408.835	-0.121909	0.0686728	-1.77522	0.0758614	0.353552	509.601	-0.0879113	0.0488112	-1.80105	0.0716955	0.330429	108.247	97.3475	85.2169	104.033	85.6407	98.497	100.802	91.2671	120.758	81.9686	99.1787	86.1844	74.2577	80.7547	116.794	119.026	87.5429	81.3736	79.4165	92.3384	94.5971	80.563	98.3692	92.2356	328.008	341.006	363.068	527.983	413.485	426.459
ENSMUSG00000003382	Etv3	61.1217	-0.250629	0.112416	-2.22947	0.0257825	0.106491	36.9621	-0.0398825	0.125144	-0.318694	0.749959	0.895332	69.8407	-0.0686355	0.0878595	-0.781197	0.434687	0.745176	52.001	51.1487	46.7319	37.042	50.424	67.0618	58.1549	59.4619	56.1417	65.5749	64.9037	66.2957	75.5604	69.5388	69.0534	59.513	79.493	81.3736	58.827	67.531	82.391	45.3167	47.598	55.5122	36.9779	28.5572	35.108	42.4814	32.234	35.0377
ENSMUSG00000003402	Prkcsh	253.028	-0.193628	0.0555324	-3.48677	0.000488896	0.00603826	313.649	0.0835645	0.0785637	1.06365	0.287486	0.593092	645.909	-0.0996928	0.0502413	-1.98428	0.0472244	0.262401	230.29	236.769	259.499	232.498	248.118	205.377	220.342	244.07	238.337	241.807	238.466	229.825	248.828	251.237	237.85	262.613	255.585	307.9	265.702	328.008	281.757	270.641	244.971	291.226	323.214	316.649	394.751	262.98	360.132	322.347
ENSMUSG00000003410	Elavl3	57.7551	0.22966	0.105848	2.16972	0.0300281	0.118938	6523.79	-0.0668771	0.0523944	-1.27642	0.201808	0.514724	6.4977	-0.580193	0.347491	-1.66966	0.0949858	0.374158	64.7359	84.1478	62.6757	66.9908	60.0285	56.5834	80.7707	56.6963	61.4381	24.5906	56.1526	61.876	62.5328	51.5933	49.4456	51.9558	64.3994	49.1174	46.0812	63.3965	38.6526	45.3167	70.445	56.3662	6409.5	6237.22	5690.92	5662.16	5807.68	6658.16
ENSMUSG00000003411	Rab3b	5.60327	-0.173085	0.309619	-0.559024	0.576145	NA	273.718	-0.0858776	0.0570334	-1.50574	0.132133	0.437273	20.1315	0.212196	0.177666	1.19436	0.232338	0.565138	4.24498	5.77485	4.94808	3.15251	7.20342	4.19136	7.75398	9.67985	2.11855	8.19686	3.64627	2.20986	5.21106	8.97275	11.0826	3.77861	10.0624	4.39857	5.8827	0	6.10304	6.29399	6.98104	2.5621	277.334	273.813	268.019	266.014	275.656	262.282
ENSMUSG00000003418	St8sia6	#N/A	#N/A	#N/A	#N/A	#N/A	#N/A	20.1583	0.0605128	0.16324	0.370699	0.710861	0.87494	11.8654	0.260143	0.270592	0.961383	0.33636	0.670224	2.12249	4.12489	1.09957	2.36438	4.0019	1.04784	1.9385	2.07425	1.05928	4.09843	2.18776	0	0	0	0.852511	0	1.00624	5.86476	4.90225	5.51274	3.05152	0	2.53856	2.5621	17.1194	15.1185	26.545	18.2063	21.1188	16.0172
ENSMUSG00000003420	Fcgrt	1949.59	-0.710356	0.0984079	-7.21849	5.25688e-13	2.12838e-10	39.4162	-0.188885	0.136701	-1.38174	0.167052	0.479851	374.907	0.0666773	0.108283	0.615766	0.538049	0.812183	1322.31	1441.24	1195.24	1650.34	1603.96	1405.15	1110.11	1456.13	1271.13	1741.83	1548.94	1995.5	2192.56	2217.39	2146.62	1913.86	2274.1	3019.62	2902.13	3270.43	2777.9	2496.19	1557.41	2273.44	25.3367	41.9958	38.5331	37.4241	23.3419	40.0431
ENSMUSG00000003421	Nosip	60.3151	-0.0279545	0.104203	-0.26827	0.788492	0.896035	159.208	0.0690996	0.0691345	0.999494	0.317555	0.617931	136.051	0.0988451	0.0700586	1.41089	0.158277	0.476071	58.3685	61.0484	48.931	53.5926	68.8327	56.5834	55.5702	61.5362	55.0824	90.1655	50.3186	72.9252	56.0189	60.5661	74.1684	53.8451	75.468	63.0462	64.7097	52.371	62.0476	50.3519	64.0986	37.5775	151.335	159.584	196.947	158.799	173.397	145.156
ENSMUSG00000003423	Pih1d1	46.8231	-0.0336781	0.10383	-0.324358	0.745667	0.873733	94.2775	0.029732	0.0859509	0.345919	0.729404	0.884735	22.6791	0.0879784	0.14935	0.589076	0.55581	0.82266	41.3886	47.0238	50.0306	44.9232	48.0228	44.0093	38.1238	50.4735	37.0747	69.6733	44.4846	48.6168	33.8719	51.5933	40.9205	50.0665	61.3806	44.7188	50.9834	49.6146	48.8243	36.5051	45.0594	46.1178	104.771	91.5509	89.9106	100.135	102.26	103.111
ENSMUSG00000003429	Rps11	454.818	0.0150744	0.180805	0.0833735	0.933555	0.969265	354.255	-0.131712	0.130724	-1.00756	0.313666	0.614366	259.641	-0.262688	0.0993344	-2.64449	0.00818151	0.0992571	441.478	431.464	398.045	557.994	381.781	514.49	387.053	340.869	559.299	569.682	510.478	395.564	293.122	494.623	490.194	595.13	131.817	283.708	438.261	580.216	557.411	581.564	467.73	511.566	205.433	300.69	244.043	505.731	312.336	385.415
ENSMUSG00000003435	Supt5	98.4101	0.078025	0.0776385	1.00498	0.314908	0.540461	233.83	0.0298489	0.050675	0.589027	0.555843	0.785613	257.452	0.0132363	0.0576079	0.229765	0.818274	0.936038	98.6958	103.947	109.408	87.4821	92.8441	81.7315	102.74	108.553	109.106	110.658	94.8031	112.703	113.341	93.0923	87.8086	83.1293	73.4555	98.9679	97.0646	108.877	109.855	96.9274	88.8496	97.3598	228.03	245.256	252.606	224.544	242.311	236.254
ENSMUSG00000003436	Dll3	5.96478	-0.0414559	0.28572	-0.145093	0.884637	0.944644	106.934	-0.00543767	0.102885	-0.0528518	0.95785	0.982078	#N/A	#N/A	#N/A	#N/A	#N/A	#N/A	4.24498	3.29991	7.14722	3.15251	4.80228	14.6698	10.9848	3.45709	7.41494	4.09843	3.64627	4.41971	6.51383	5.60797	8.52511	9.44651	8.04992	5.13167	6.86315	1.37818	6.10304	3.77639	6.98104	3.41614	81.4883	85.6715	119.025	147.673	96.702	89.0959
ENSMUSG00000003437	Paf1	103.136	-0.312509	0.0878699	-3.5565	0.000375835	0.00490478	181.913	-0.0685916	0.0603729	-1.13613	0.255901	0.559931	177.72	0.0354153	0.0656361	0.53957	0.589494	0.83791	112.492	86.6228	99.5114	83.5415	90.443	96.4013	74.9552	83.6615	82.6236	106.559	90.4276	101.653	140.699	102.065	99.7437	102.967	91.5679	120.961	132.361	133.684	109.855	134.691	108.523	88.8195	178.042	190.661	167.833	163.857	193.404	163.176
ENSMUSG00000003438	Timm50	77.1602	0.198787	0.0858085	2.31663	0.0205237	0.0921834	152.111	0.0647502	0.0708457	0.913961	0.360737	0.655775	58.3019	-0.156882	0.102801	-1.52607	0.126992	0.428546	77.4709	84.1478	76.4203	92.999	72.8346	86.9708	84.6477	72.5989	76.268	114.756	72.1962	88.3942	62.5328	78.5116	80.136	73.6828	67.4181	54.2491	64.7097	73.0438	69.1678	93.151	73.6182	61.4904	141.064	152.025	152.42	166.891	157.836	170.183
ENSMUSG00000003444	Med29	39.771	-0.17306	0.119566	-1.4474	0.147784	0.340147	42.7526	0.0331849	0.127764	0.259735	0.795068	0.918849	47.4899	-0.356458	0.10961	-3.25206	0.00114574	0.028815	39.2661	37.124	24.7404	41.7707	32.0152	39.8179	31.0159	30.4224	40.2525	53.2796	40.109	48.6168	44.2941	38.1342	32.3954	40.62	39.2434	32.9893	50.9834	50.9928	48.8243	41.5403	39.9823	35.8694	37.6627	34.4366	47.9523	39.447	37.7916	49.0528
ENSMUSG00000003452	Bicd1	64.4459	-0.306946	0.115896	-2.64847	0.00808575	0.048522	346.736	-0.0293237	0.0459692	-0.637899	0.523539	0.766073	21.7111	0.0592415	0.195652	0.30279	0.76205	0.915718	58.3685	61.8734	51.6799	42.5589	52.8251	75.4445	53.6317	45.6336	40.2525	110.658	70.0085	44.1971	80.7715	74.0252	52.0031	59.513	83.5179	74.0426	71.5729	60.6401	74.2537	62.9399	62.1947	83.6953	341.018	328.408	351.08	343.897	319.006	343.37
ENSMUSG00000003458	Ncstn	39.5958	-0.270064	0.142549	-1.89454	0.0581531	0.185316	35.3672	0.368333	0.135004	2.72831	0.00636591	0.146782	72.1462	-0.279186	0.100785	-2.7701	0.00560383	0.0799782	26.5311	32.1742	30.2383	38.6182	35.2167	49.2485	23.9081	41.4851	42.3711	45.0827	37.9213	28.7281	24.7526	49.3501	42.6255	40.62	46.287	45.4519	37.2571	60.6401	37.6354	62.9399	26.6549	44.4098	36.2931	42.8358	54.8027	28.3209	52.2413	36.0388
ENSMUSG00000003464	Pex19	255.852	-0.00444138	0.0486102	-0.0913673	0.927201	0.965698	379.738	-0.0938952	0.0550579	-1.70539	0.0881215	0.373219	239.71	0.0119247	0.0498864	0.239037	0.811077	0.933308	238.78	267.293	266.646	274.268	257.722	241.003	243.604	267.579	244.693	250.004	243.571	260.763	278.792	263.575	235.293	242.775	278.729	263.181	243.152	249.451	265.482	270.641	243.067	249.378	361.562	356.965	351.936	438.974	349.017	414.446
ENSMUSG00000003469	Phyhip	#N/A	#N/A	#N/A	#N/A	#N/A	#N/A	30.147	0.104422	0.16369	0.637922	0.523525	0.766073	#N/A	#N/A	#N/A	#N/A	#N/A	#N/A	0	0	0	0	0.80038	0	0	0	1.05928	0	0	0	0	0	0.852511	1.8893	0	0	0	0	1.01717	0	0	0	38.3474	28.5572	29.9702	26.298	44.4607	23.0248
ENSMUSG00000003476	Crhr2	#N/A	#N/A	#N/A	#N/A	#N/A	#N/A	#N/A	#N/A	#N/A	#N/A	#N/A	#N/A	#N/A	#N/A	#N/A	#N/A	#N/A	#N/A	1.06124	0	0.549787	0	0	1.04784	0.646165	0.691418	0	0	0	0	1.30277	1.12159	0	0	0	0.733096	0	1.37818	0	0	0	0	0	0	3.42517	0	3.33455	1.00108
ENSMUSG00000003477	Inmt	#N/A	#N/A	#N/A	#N/A	#N/A	#N/A	#N/A	#N/A	#N/A	#N/A	#N/A	#N/A	73.4654	0.0172429	0.18883	0.0913145	0.927243	0.977573	0	0	0.549787	0.788127	0	0	0	0	0	0	0.729255	0	1.30277	0	0	0	0	1.46619	0	0	0	0	0.63464	0.854034	0.684776	0	0	0	0	0
ENSMUSG00000003484	Cyp4f18	5.88292	-0.11327	0.272311	-0.41596	0.677439	0.832723	#N/A	#N/A	#N/A	#N/A	#N/A	#N/A	9.06328	-0.394315	0.269574	-1.46273	0.143541	0.452684	6.36747	8.24979	4.94808	5.51689	8.80418	5.2392	4.52316	4.14851	6.35566	0	7.29255	4.41971	7.8166	5.60797	10.2301	3.77861	3.01872	5.86476	5.8827	4.13455	10.1717	6.29399	8.25032	4.27017	0	0.839917	0	0	0	0
ENSMUSG00000003500	Impdh1	18.5654	0.492327	0.175434	2.80634	0.00501072	0.0347718	143.628	-0.00370154	0.0620038	-0.0596987	0.952396	0.980216	46.2464	-0.0352795	0.111473	-0.316486	0.751634	0.911862	16.9799	17.3246	21.4417	26.7963	20.8099	19.909	29.7236	28.3481	13.7706	20.4922	21.1484	19.8887	16.936	21.3103	15.3452	11.3358	12.0749	10.9964	15.6872	17.9164	13.2233	23.9171	21.5778	8.54034	145.857	148.665	146.426	127.444	143.386	146.157
ENSMUSG00000003505	Psg18	#N/A	#N/A	#N/A	#N/A	#N/A	#N/A	#N/A	#N/A	#N/A	#N/A	#N/A	#N/A	3853.77	0.256594	0.157126	1.63304	0.10246	0.388602	0	0	0	0	0.80038	0	0	0	0	0	0	0	1.30277	0	0	0	0	0	0.980451	1.37818	0	0	0.63464	0	0	0	0	0	0	0
ENSMUSG00000003518	Dusp3	216.07	-0.0885043	0.0615921	-1.43694	0.150735	0.344005	296.894	0.0594502	0.0653506	0.909711	0.362975	0.657234	284.974	0.0482584	0.0781398	0.617591	0.536845	0.811827	245.148	197.17	186.378	195.456	197.694	217.951	200.957	202.585	219.27	147.544	234.091	267.393	209.745	210.86	211.423	208.768	226.404	241.188	252.956	232.913	227.847	212.737	231.009	207.53	321.16	278.012	331.385	294.335	327.898	266.287
ENSMUSG00000003526	Prodh	32.4948	-0.380534	0.140845	-2.7018	0.00689652	0.0430747	#N/A	#N/A	#N/A	#N/A	#N/A	#N/A	30.9941	-0.18043	0.145552	-1.23962	0.215116	0.546643	24.4086	33.8241	27.4893	29.9488	24.0114	28.2917	25.2004	26.2739	14.8299	32.7874	38.6505	35.3577	26.0553	40.3774	35.8054	30.2288	28.1747	46.9181	47.0616	31.6982	39.6698	49.0931	26.0202	37.5775	2.05433	2.51975	4.28146	5.05731	2.22304	4.00431
ENSMUSG00000003527	Dgcr14	27.0073	-0.228536	0.142634	-1.60226	0.109099	0.279455	85.0003	0.0577164	0.0829141	0.696098	0.486367	0.74633	31.3767	-0.0848798	0.125188	-0.678017	0.497761	0.78911	29.7149	21.4494	19.2425	23.6438	28.0133	20.9568	36.8314	20.0511	25.4227	24.5906	22.6069	24.3084	26.0553	21.3103	27.2803	32.1181	33.2059	24.1922	36.2767	38.5892	32.5495	32.7287	27.2895	19.6428	90.3904	97.4304	85.6292	96.0888	91.1444	80.0862
ENSMUSG00000003528	Slc25a1	244.064	0.110277	0.0624291	1.76644	0.0773225	0.223742	186.799	-0.0122606	0.0625616	-0.195977	0.844628	0.940413	71.7333	0.0741132	0.0913383	0.811414	0.417128	0.733041	252.576	247.494	254.001	287.666	241.715	249.386	243.604	230.242	220.33	290.989	253.051	285.071	194.112	264.696	242.113	226.716	183.136	223.594	222.562	234.291	242.087	258.053	237.355	271.583	171.879	186.462	193.522	200.269	186.735	221.238
ENSMUSG00000003531	Dgcr6	56.1504	-0.0720885	0.101265	-0.711881	0.476538	0.686766	119.17	0.0620285	0.0787592	0.787573	0.430947	0.709438	30.4128	-0.154316	0.128189	-1.20382	0.228661	0.561007	46.6948	53.6236	50.0306	67.7789	66.4316	60.7747	40.7084	49.0907	46.6082	53.2796	48.8601	79.5548	56.0189	54.9581	60.5282	50.0665	55.3432	67.4448	58.827	67.531	47.8071	57.9047	54.579	52.9501	117.097	122.628	122.45	129.467	133.382	146.157
ENSMUSG00000003534	Ddr1	553.575	0.115678	0.0639348	1.80931	0.0704022	0.210721	1476.97	-0.0921132	0.083548	-1.10252	0.270237	0.575981	2717.41	0.0317798	0.0397588	0.799315	0.424108	0.73789	547.602	590.685	512.951	628.137	541.057	538.59	610.626	558.666	717.131	627.06	511.208	536.995	471.601	558.554	528.557	615.913	504.126	533.694	480.421	498.903	513.673	473.308	525.482	658.46	1197.67	1440.46	1261.32	2018.88	1198.22	1443.55
ENSMUSG00000003541	Ier3	74.6509	0.0765526	0.131369	0.582729	0.560076	0.749496	97.292	0.125382	0.0977672	1.28246	0.199682	0.512976	1409.73	0.275855	0.0749257	3.68172	0.000231668	0.010201	85.9608	83.3228	91.8143	73.2958	103.249	78.588	71.0782	62.919	79.4458	61.4765	55.4234	72.9252	97.7075	65.0524	58.8232	83.1293	69.4306	68.911	70.5924	42.7237	64.0819	46.5755	109.158	95.6518	118.466	120.108	111.318	86.9857	128.936	85.0916
ENSMUSG00000003545	Fosb	#N/A	#N/A	#N/A	#N/A	#N/A	#N/A	#N/A	#N/A	#N/A	#N/A	#N/A	#N/A	25.582	-0.00101652	0.162401	-0.00625932	0.995006	0.998034	3.18373	2.47494	1.64936	1.57625	0.80038	2.09568	2.58466	0	0	0	0.729255	2.20986	1.30277	4.48637	2.55753	3.77861	2.01248	0	0.980451	1.37818	3.05152	2.51759	1.26928	3.41614	0	0.839917	0	2.02292	2.22304	2.00215
ENSMUSG00000003546	Klc4	351.969	-0.0655909	0.0741796	-0.884218	0.376578	0.601241	136.953	0.151003	0.0767256	1.96809	0.0490582	0.299984	166.364	-0.0296576	0.0669631	-0.442895	0.657842	0.874519	336.415	343.191	310.08	364.903	323.354	331.118	277.851	316.669	353.799	381.154	390.151	413.243	294.425	328.627	317.134	324.015	320.991	406.135	395.122	379.001	374.32	461.979	308.435	393.71	149.966	152.865	161.839	114.295	145.609	145.156
ENSMUSG00000003549	Ercc1	12.5454	0.158074	0.201962	0.782693	0.433808	0.650586	60.309	0.000569562	0.0960571	0.00592941	0.995269	0.99801	55.4532	-0.14434	0.098247	-1.46915	0.141791	0.450711	12.7349	13.1997	17.5932	15.7625	14.4068	13.6219	11.631	14.5198	13.7706	4.09843	13.1266	13.2591	2.60553	8.97275	21.3128	11.3358	14.0874	14.6619	8.82406	11.0255	17.2919	7.55278	17.1353	8.54034	48.6191	67.1934	61.653	75.8596	60.022	60.0646
ENSMUSG00000003555	Cyp17a1	#N/A	#N/A	#N/A	#N/A	#N/A	#N/A	#N/A	#N/A	#N/A	#N/A	#N/A	#N/A	290.367	-0.2894	0.0802762	-3.60505	0.000312089	0.012493	0	0	0.549787	0	2.40114	0	0	112.701	0	0	0	0	1.30277	0	0	0	0	0	0	0	0	0	0	0	0.684776	0	0	0	1.11152	0
ENSMUSG00000003559	As3mt	30.7326	-0.012637	0.148469	-0.0851156	0.932169	0.968344	15.8254	-0.26666	0.187872	-1.41937	0.155791	0.467887	36.3348	-0.274962	0.119125	-2.30817	0.0209896	0.171038	32.8986	30.5242	26.9395	22.8557	22.4106	32.4831	23.262	17.9769	33.8969	69.6733	40.8383	26.5183	26.0553	35.891	28.1328	26.4502	40.2496	26.3914	23.5308	31.6982	21.3606	36.5051	29.1934	31.5992	10.2716	10.9189	7.70663	18.2063	12.2267	18.0194
ENSMUSG00000003573	Homer3	31.6092	0.0137865	0.169524	0.0813249	0.935184	0.969851	78.5405	0.308363	0.0981073	3.14312	0.00167157	0.0783041	20.8188	0.0162021	0.156784	0.10334	0.917693	0.974451	28.6536	30.5242	41.234	27.5845	31.2148	13.6219	34.2468	39.4108	47.6675	28.689	30.6287	26.5183	31.2664	23.5535	36.658	37.7861	50.312	42.5195	27.4526	19.2946	17.2919	26.4347	26.6549	39.2856	80.8035	107.509	103.611	92.043	93.3675	91.098
ENSMUSG00000003575	Crtc1	17.2004	-0.10767	0.178491	-0.603222	0.546361	0.739564	164.992	0.10114	0.0644854	1.56842	0.116783	0.417797	15.5413	0.203836	0.187206	1.08883	0.276228	0.614387	14.8574	13.1997	21.4417	11.8219	12.8061	19.909	20.6773	18.6683	24.3634	4.09843	13.1266	22.0986	19.5415	19.0671	17.0502	19.8377	26.1622	23.4591	17.6481	9.64729	25.4293	11.3292	17.1353	9.39437	162.977	167.143	188.384	151.719	192.293	140.151
ENSMUSG00000003581	Rnf215	28.9441	0.00939506	0.151286	0.0621012	0.950482	0.977105	146.362	-0.161115	0.088347	-1.82366	0.0682035	0.33992	168.523	0.0409699	0.0656058	0.624485	0.532309	0.809041	26.5311	35.4741	39.5846	34.6776	24.8118	22.0046	25.8466	33.8795	21.1855	32.7874	30.6287	19.8887	26.0553	22.4319	23.8703	35.8968	26.1622	47.6512	32.3549	30.3201	18.3091	27.6935	31.732	24.767	127.368	141.106	124.162	125.421	144.497	140.151
ENSMUSG00000003585	Sec14l2	38.9178	-0.353546	0.134457	-2.62944	0.00855256	0.0504356	34.4097	-0.0247702	0.139453	-0.177624	0.859018	0.946581	29.6872	-0.526128	0.150055	-3.50623	0.000454497	0.0161907	27.5924	42.8989	46.1821	29.9488	24.8118	32.4831	32.9544	47.7078	28.6005	20.4922	38.6505	28.7281	50.8079	37.0126	39.2155	40.62	43.2683	60.8469	57.8466	46.8583	30.5152	42.7991	41.2516	41.8477	44.5104	34.4366	41.102	27.3095	41.1262	37.0399
ENSMUSG00000003604	Aven	77.5804	0.145849	0.0937668	1.55545	0.11984	0.296476	70.4217	-0.0456612	0.100968	-0.452236	0.651099	0.845636	39.5158	-0.0507609	0.11412	-0.444802	0.656463	0.873799	67.9197	67.6483	73.6714	93.7871	98.4468	81.7315	78.186	96.7985	78.3865	57.378	86.7813	88.3942	61.23	74.0252	80.9885	58.5684	76.4743	60.1138	74.5142	77.1783	82.391	100.704	78.0607	68.3227	58.2059	62.9938	70.2159	82.9398	64.468	79.0851
ENSMUSG00000003617	Cp	30.8094	-0.280985	0.411404	-0.68299	0.494613	0.700887	73.0239	-0.114183	0.120143	-0.950394	0.341912	0.640828	113.475	0.371232	0.282214	1.31543	0.188366	0.516383	12.7349	13.1997	46.1821	8.6694	59.2281	28.2917	20.0311	26.9653	10.5928	53.2796	21.8776	33.1478	147.213	23.5535	18.7552	33.0628	28.1747	15.395	45.1007	11.0255	26.4465	17.6232	26.6549	11.9565	87.6513	71.3929	74.4974	75.8596	65.5795	68.0733
ENSMUSG00000003623	Crot	237.049	-0.280497	0.0770423	-3.64082	0.00027177	0.00382307	58.8951	0.0467361	0.0982486	0.475693	0.634293	0.835453	111.44	0.127907	0.0759783	1.68347	0.0922842	0.368314	208.004	206.245	194.624	234.074	221.705	212.712	186.742	221.945	218.211	229.512	211.484	232.035	238.406	257.967	262.573	241.831	337.09	335.758	256.878	230.157	259.379	260.571	187.853	242.546	73.9558	43.6757	68.5033	71.8138	52.2413	67.0722
ENSMUSG00000003644	Rps6ka1	198.546	-0.123585	0.0614687	-2.01053	0.0443753	0.154633	40.3473	0.049743	0.122268	0.406836	0.684129	0.863784	98.0593	-0.0573479	0.0779187	-0.735997	0.461733	0.764222	187.84	187.27	189.676	189.151	186.489	161.367	185.449	185.991	193.848	176.233	208.567	225.405	200.626	208.616	182.437	182.318	201.248	230.192	231.386	223.266	200.383	244.207	180.872	201.552	36.9779	43.6757	53.9464	35.4012	41.1262	41.0442
ENSMUSG00000003657	Calb2	#N/A	#N/A	#N/A	#N/A	#N/A	#N/A	289.663	-0.17288	0.099714	-1.73376	0.0829615	0.365334	#N/A	#N/A	#N/A	#N/A	#N/A	#N/A	0	0	0	0	0	0	0	0.691418	0	0	0	0	1.30277	0	0	0	0	0	0	1.37818	0	0	0	0	241.726	287.252	277.439	330.748	320.117	271.292
ENSMUSG00000003660	Snrnp200	214.741	0.072419	0.0539963	1.34118	0.179861	0.384489	390.281	0.0570429	0.0682843	0.835374	0.403507	0.691352	203.783	-0.043235	0.0676677	-0.638932	0.522867	0.803613	241.964	237.594	197.923	218.311	217.703	216.903	218.404	201.203	238.337	209.02	231.174	212.146	205.837	206.373	200.34	216.325	207.285	214.797	214.719	202.593	178.005	236.654	208.162	221.195	425.246	378.803	403.313	487.524	390.143	359.387
ENSMUSG00000003662	Ciao1	84.0668	0.0601249	0.140076	0.42923	0.667756	0.82694	136.824	-0.0203214	0.0928089	-0.218959	0.826682	0.932978	137.679	-0.21015	0.136857	-1.53554	0.124651	0.426623	65.7972	96.5225	60.4765	85.1177	72.8346	106.88	60.0934	87.8101	69.9123	139.347	110.118	83.9745	102.919	99.8218	58.8232	79.3507	76.4743	73.3096	52.9443	92.3384	53.9102	114.551	70.445	103.338	132.846	158.744	131.013	139.582	118.932	93.1002
ENSMUSG00000003665	Has1	#N/A	#N/A	#N/A	#N/A	#N/A	#N/A	#N/A	#N/A	#N/A	#N/A	#N/A	#N/A	#N/A	#N/A	#N/A	#N/A	#N/A	#N/A	1.06124	0.824979	0	0	0	1.04784	0	0	0	0	0	0	0	1.12159	0	0	0	1.46619	0	0	0	0	0	0.854034	1.36955	0.839917	0	1.01146	0	0
ENSMUSG00000003680	Taf6l	143.656	0.0805063	0.0654952	1.22919	0.218999	0.435017	98.6399	-0.122619	0.0904627	-1.35547	0.175269	0.486069	303.375	-0.0557527	0.0755724	-0.737739	0.460673	0.763247	174.044	141.071	137.447	141.075	151.272	135.171	134.402	144.506	152.536	172.134	149.497	156.9	100.313	136.834	144.074	128.473	159.992	153.95	132.361	139.197	150.542	128.397	137.717	145.186	80.8035	67.1934	92.4795	107.215	94.479	81.0873
ENSMUSG00000003721	Insig2	62.575	-0.0717643	0.0925221	-0.775645	0.437959	0.653483	139.35	0.108957	0.0625861	1.74091	0.0816986	0.362919	222.866	-0.0256212	0.0791233	-0.323813	0.74608	0.909325	45.6335	55.2736	65.4246	67.7789	64.0304	59.7269	54.9241	60.8448	56.1417	73.7718	62.7159	68.5055	69.0466	59.4445	61.3808	48.1772	68.4243	71.1103	66.6706	84.0693	49.8415	61.6811	60.2908	66.6146	142.433	145.306	139.576	125.421	146.72	154.166
ENSMUSG00000003731	Kpna6	57.8409	0.0617455	0.103776	0.594988	0.551852	0.743144	171.29	-0.0865934	0.0734377	-1.17914	0.238342	0.54504	176.759	-0.0728544	0.0709223	-1.02724	0.304306	0.641373	44.5723	48.6737	66.5242	68.5671	52.0247	62.8704	72.3705	56.0048	70.9716	40.9843	57.6111	61.876	71.6521	54.9581	58.8232	56.6791	63.3931	63.0462	54.9052	64.7747	44.7556	41.5403	66.0026	44.4098	136.27	167.983	131.013	187.12	164.505	161.173
ENSMUSG00000003746	Man1a	98.5601	-0.0843182	0.113295	-0.744235	0.456735	0.669168	17.4031	-0.263829	0.170315	-1.54906	0.121366	0.424355	206.409	-0.138874	0.107635	-1.29023	0.196971	0.525089	108.247	87.4477	64.8748	91.4228	93.6445	107.928	71.0782	82.2787	101.691	172.134	94.8031	88.3942	109.432	96.4571	100.596	68.9596	82.5117	122.427	104.908	154.357	86.4597	106.998	70.445	97.3598	15.7498	11.7588	16.2695	21.2407	15.5612	13.014
ENSMUSG00000003752	Itpkc	28.2887	-0.330794	0.146526	-2.25757	0.0239722	0.10181	43.851	0.359211	0.110595	3.24797	0.0011623	0.0670139	43.728	-0.179469	0.107734	-1.66586	0.0957413	0.376076	27.5924	32.1742	20.3421	32.3132	32.8156	16.7654	21.3235	17.2854	24.3634	20.4922	24.0654	33.1478	32.5692	30.283	23.8703	28.3395	33.2059	49.1174	33.3353	28.9419	25.4293	27.6935	26.6549	36.7235	52.043	52.0748	49.6649	39.447	61.1335	52.056
ENSMUSG00000003762	Coq8b	39.0874	-0.206085	0.120454	-1.7109	0.0870992	0.241329	63.0041	0.203964	0.108068	1.88737	0.0591104	0.322393	43.6045	0.170341	0.122648	1.38886	0.164875	0.484083	35.0211	30.5242	41.7838	35.4657	24.8118	31.4352	39.4161	43.5593	25.4227	32.7874	37.192	64.0858	40.3858	37.0126	39.2155	35.8968	42.2621	49.1174	41.1789	37.211	39.6698	36.5051	47.598	50.388	56.1516	57.1143	97.6173	63.7221	71.1371	54.0582
ENSMUSG00000003778	Brd8	178.344	-0.0775444	0.0909509	-0.852596	0.393883	0.616674	563.718	0.212378	0.0774101	2.74354	0.0060781	0.144	231.436	0.0898224	0.0927146	0.968805	0.332643	0.667472	151.758	155.096	208.369	133.193	170.481	195.946	224.219	185.3	161.01	127.051	191.794	167.949	188.901	207.495	194.372	152.089	155.967	201.601	204.914	146.088	207.503	144.762	198.008	205.822	699.841	646.736	739.836	479.433	665.799	607.654
ENSMUSG00000003779	Kif20a	86.3308	0.322264	0.0898833	3.58536	0.000336608	0.00450526	49.0894	-0.221208	0.113069	-1.95639	0.0504194	0.304759	11.1796	0.0620682	0.22645	0.274092	0.784014	0.923785	90.2058	107.247	107.758	104.033	101.648	94.3056	109.848	97.4899	91.0979	81.9686	83.1351	75.1351	67.7438	66.174	79.2835	97.2991	81.5055	62.3131	60.7879	68.9092	82.391	76.7866	83.7725	100.776	47.9343	43.6757	37.6768	56.6418	41.1262	53.0571
ENSMUSG00000003808	Farsa	418.965	0.296389	0.0657068	4.51078	6.45882e-06	0.000199239	1565.83	0.174733	0.0865306	2.01932	0.0434538	0.286565	916.956	0.130739	0.0637408	2.0511	0.0402568	0.240824	413.886	436.414	493.159	475.241	542.658	449.524	507.24	517.18	411	372.957	419.322	492.798	338.719	400.409	404.942	432.65	318.978	363.615	364.728	308.713	399.749	358.757	412.516	418.477	1764.67	1810.02	2247.77	1587.99	1971.83	1600.72
ENSMUSG00000003809	Gcdh	39.2799	0.229236	0.113937	2.01196	0.0442244	0.154273	50.5084	0.146605	0.105675	1.38732	0.165344	0.478662	23.9248	0.0453899	0.142991	0.317433	0.750915	0.911578	44.5723	49.4987	45.0825	47.2876	38.4183	38.7701	43.9392	38.028	43.4304	40.9843	41.5675	33.1478	36.4775	41.499	38.363	33.0628	29.181	29.3238	53.9248	33.0764	30.5152	37.7639	31.0974	43.5557	37.6627	62.9938	59.0841	50.5731	62.245	56.0603
ENSMUSG00000003810	Mast2	38.07	0.0106369	0.116477	0.0913221	0.927237	0.965698	172.492	0.251394	0.0943423	2.6647	0.00770572	0.155722	113.452	-0.188181	0.0884947	-2.12646	0.033465	0.216778	37.1436	30.5242	47.8314	37.8301	33.616	29.3395	36.8314	35.2623	33.8969	57.378	37.9213	48.6168	36.4775	28.0398	38.363	41.5647	33.2059	44.7188	43.1398	44.1019	38.6526	33.9875	34.2706	30.7452	171.194	195.701	232.055	143.628	216.746	176.19
ENSMUSG00000003812	Dnase2a	29.1712	-0.148375	0.182256	-0.814104	0.415586	0.635544	12.5911	-0.188937	0.210087	-0.899329	0.368477	NA	132.879	-0.0990231	0.0631633	-1.56773	0.116944	0.415868	21.2249	34.6491	26.3898	22.0676	32.8156	32.4831	20.6773	35.2623	37.0747	28.689	16.7729	24.3084	27.3581	33.6478	25.5753	21.727	61.3806	34.4555	42.1594	31.6982	30.5152	13.8468	27.2895	17.9347	7.53253	14.2786	11.1318	7.08023	8.89214	13.014
ENSMUSG00000003813	Rad23a	85.3914	0.0434447	0.0813152	0.534275	0.593151	0.774763	98	-6.7439e-05	0.0850901	-0.000792561	0.999368	0.999815	87.6547	0.0726992	0.0792239	0.917642	0.358806	0.688199	80.6546	71.7731	81.3684	74.8721	95.2452	82.7794	80.7707	93.3414	84.7422	94.2639	91.1569	117.122	79.4687	88.6059	83.546	77.4614	82.5117	82.1067	83.3383	79.9347	102.735	94.4098	79.33	67.4687	111.618	102.47	83.0603	86.9857	87.8099	111.12
ENSMUSG00000003814	Calr	2578.4	0.176845	0.108067	1.63644	0.101747	0.267011	1960.93	-0.0621276	0.0860994	-0.72158	0.470553	0.736158	5858.74	0.0314449	0.109447	0.287307	0.773877	0.918774	2978.91	2637.46	1874.22	2653.62	2762.91	2448.8	2447.67	2838.27	3061.31	3315.63	2626.78	3202.08	2602.93	2454.05	2566.06	2855.68	1435.9	1464.72	2454.07	2262.98	2586.67	3170.91	2487.15	2679.96	2186.49	1716.79	1577.29	2015.84	1695.06	2312.49
ENSMUSG00000003824	Syce2	30.9505	0.193673	0.139633	1.38702	0.165436	0.364779	101.993	0.000673767	0.0750587	0.00897653	0.992838	0.997273	79.6909	-0.106695	0.105375	-1.01252	0.311287	0.647729	31.8373	37.124	25.84	40.9826	32.8156	22.0046	41.3546	29.0395	29.6598	49.1812	30.6287	30.938	31.2664	44.8637	28.9854	28.3395	22.1373	27.8576	20.5895	23.4291	28.4809	23.9171	37.4438	23.9129	102.032	97.4304	105.324	99.1232	80.0293	89.0959
ENSMUSG00000003847	Nfat5	96.7643	-0.437217	0.140834	-3.10448	0.00190616	0.0170201	115.166	0.141454	0.094752	1.49288	0.135468	0.441969	363.277	-0.139399	0.0952865	-1.46295	0.143482	0.452684	96.5733	94.8726	127.001	58.3214	59.2281	77.5402	102.094	63.6104	76.268	57.378	108.659	55.2464	121.157	125.618	112.531	70.8489	144.899	149.551	111.771	117.146	100.7	74.269	106.62	110.17	118.466	116.748	125.019	96.0888	143.386	91.098
ENSMUSG00000003848	Nob1	16.6811	0.0406187	0.191723	0.211862	0.832215	0.919213	30.0785	-0.256371	0.158673	-1.61572	0.106156	0.402215	15.2086	0.108385	0.181384	0.597541	0.550146	0.819858	15.9187	13.1997	17.0434	18.9151	8.0038	27.2438	14.8618	13.1369	10.5928	24.5906	20.4191	22.0986	14.3304	15.7023	11.9351	20.7823	27.1685	8.06405	11.7654	20.6728	13.2233	16.3644	17.1353	17.0807	26.7063	22.6778	26.545	42.4814	18.8958	22.0237
ENSMUSG00000003849	Nqo1	18.246	-0.238339	0.172991	-1.37776	0.168278	0.36909	15.6884	-0.412022	0.199591	-2.06433	0.038986	0.273477	7.82813	0.218241	0.245287	0.889735	0.373608	0.700678	9.5512	23.9244	13.1949	20.4913	14.4068	20.9568	16.1541	14.5198	11.6521	12.2953	18.2314	26.5183	14.3304	20.1887	14.4927	23.6163	24.1498	23.4591	18.6286	26.1855	23.395	10.0704	15.2314	22.2049	16.4346	8.39917	6.85033	23.2636	15.5612	12.0129
ENSMUSG00000003863	Ppfia3	57.8086	-0.358844	0.112045	-3.20268	0.00136157	0.0132238	283.909	0.0253681	0.0625815	0.405361	0.685212	0.86395	#N/A	#N/A	#N/A	#N/A	#N/A	#N/A	52.001	57.7485	43.9829	60.6858	41.6198	42.9615	60.0934	58.7705	42.3711	32.7874	47.4016	59.6661	78.166	58.3229	51.1506	48.1772	70.4368	74.0426	85.2992	79.9347	55.9445	59.1635	53.9444	72.5929	283.497	309.929	332.241	262.98	298.998	273.294
ENSMUSG00000003865	Gys1	184.744	0.108679	0.0939407	1.15689	0.247317	0.466614	117.018	0.049951	0.0723447	0.690459	0.489906	0.747476	260.166	0.0275079	0.0552115	0.498227	0.618324	0.853277	235.596	196.345	169.884	163.93	172.882	171.846	175.111	170.089	184.314	241.807	158.248	280.652	233.195	178.333	163.682	124.694	170.055	183.274	168.637	164.004	167.834	205.184	193.565	159.704	127.368	135.227	130.156	111.261	106.706	127.137
ENSMUSG00000003868	Ruvbl2	25.8562	0.124684	0.151432	0.823365	0.4103	0.630604	67.8305	0.00988586	0.0960813	0.102891	0.91805	0.968912	24.212	-0.0760617	0.147108	-0.517046	0.605124	0.846501	23.3474	21.4494	28.5889	31.5251	33.616	19.909	32.9544	27.6567	32.8376	20.4922	19.6899	28.7281	27.3581	29.1614	20.4603	17.0037	29.181	22.726	15.6872	15.16	24.4122	40.2815	29.1934	29.0371	76.0101	63.8337	66.7908	73.8367	50.0183	65.07
ENSMUSG00000003872	Lin7b	#N/A	#N/A	#N/A	#N/A	#N/A	#N/A	81.8734	-0.199506	0.0898282	-2.22097	0.0263529	0.236214	#N/A	#N/A	#N/A	#N/A	#N/A	#N/A	2.12249	2.47494	1.09957	0	0.80038	2.09568	1.29233	2.07425	3.17783	8.19686	2.91702	0	2.60553	5.60797	2.55753	1.8893	4.02496	0.733096	3.9218	5.51274	3.05152	0	2.53856	0.854034	69.1623	84.8316	88.1981	62.7106	71.1371	80.0862
ENSMUSG00000003873	Bax	87.2293	-0.182741	0.114612	-1.59443	0.11084	0.282573	156.059	0.209335	0.0827181	2.5307	0.0113835	0.173418	60.6177	0.046232	0.117296	0.394148	0.693472	0.88832	75.3484	93.2226	54.9787	72.5077	86.4411	70.2053	73.0167	75.3645	98.5128	86.067	79.4888	121.542	85.9826	106.551	69.9059	64.2363	85.5304	78.4412	90.2015	130.928	100.7	114.551	83.7725	95.6518	159.553	171.343	172.115	143.628	165.616	160.172
ENSMUSG00000003882	Il7r	20.2005	-0.021616	0.208595	-0.103627	0.917466	0.96155	#N/A	#N/A	#N/A	#N/A	#N/A	#N/A	13.0404	-0.22071	0.234174	-0.942503	0.345935	0.676433	32.8986	17.3246	11.5455	19.7032	16.0076	5.2392	25.8466	20.0511	28.6005	32.7874	15.3144	19.8887	32.5692	29.1614	17.9027	11.3358	14.0874	25.6583	22.5504	16.5382	14.2404	16.3644	22.847	16.2266	1.36955	2.51975	2.56888	1.01146	4.44607	1.00108
ENSMUSG00000003923	Tfam	182.476	0.137403	0.0926634	1.48282	0.138121	0.32566	262.661	-0.0875821	0.070511	-1.24211	0.214197	0.526077	166.152	-0.0405103	0.0772598	-0.524339	0.600042	0.843653	198.453	176.545	150.642	204.125	215.302	188.611	183.511	190.14	216.093	209.02	176.48	185.628	168.057	229.927	159.419	204.989	131.817	118.761	160.794	223.266	152.576	173.714	169.449	191.304	249.943	211.659	207.223	295.347	247.868	261.281
ENSMUSG00000003929	Zfp81	47.4514	0.0742408	0.105327	0.704862	0.480896	0.690535	585.163	0.139976	0.0595208	2.35171	0.0186872	0.205062	20.0172	-0.0570936	0.160007	-0.356819	0.721228	0.898663	53.0622	48.6737	50.0306	48.0758	56.827	64.9661	46.5239	41.4851	47.6675	36.8859	44.4846	44.1971	50.8079	45.9853	38.363	39.6754	44.2746	52.7829	43.1398	46.8583	40.6869	44.0579	62.1947	46.9719	681.352	580.383	578.853	589.682	595.773	631.68
ENSMUSG00000003934	Efnb3	16.3038	0.132493	0.197215	0.671821	0.501698	0.706374	484.536	-0.268192	0.0786988	-3.40783	0.000654828	0.0592531	#N/A	#N/A	#N/A	#N/A	#N/A	#N/A	14.8574	20.6245	14.2944	26.0082	15.2072	13.6219	10.9848	15.9026	31.7783	8.19686	20.4191	11.0493	11.7249	11.2159	21.3128	18.893	23.1435	15.395	10.785	13.7818	9.15456	15.1056	21.5778	16.2266	395.116	388.042	322.822	422.791	371.247	446.48
ENSMUSG00000003948	Mmd	140.604	0.109599	0.0720748	1.52063	0.128352	0.310244	603.173	-0.0322105	0.0509474	-0.63223	0.527236	0.768816	85.1656	0.0929953	0.0841116	1.10562	0.268891	0.606919	160.248	133.647	133.598	188.362	147.27	120.502	141.51	152.803	150.417	139.347	145.122	137.011	143.304	128.983	129.582	150.2	140.874	118.028	129.419	139.197	128.164	119.586	159.295	137.499	530.701	597.181	579.71	741.401	555.759	585.63
ENSMUSG00000003949	Hlf	14.9549	0.268502	0.18273	1.46939	0.141727	0.331447	138.365	-0.179828	0.0857327	-2.09754	0.0359459	0.263852	#N/A	#N/A	#N/A	#N/A	#N/A	#N/A	24.4086	15.6746	22.5412	14.1863	19.2091	17.8133	16.8003	15.9026	15.8892	0	14.5851	11.0493	23.4498	11.2159	14.4927	11.3358	16.0998	10.2633	13.7263	19.2946	10.1717	13.8468	18.4046	8.54034	109.564	157.064	119.025	124.41	124.49	124.134
ENSMUSG00000003955	Fam162a	346.057	0.0589377	0.0702892	0.838503	0.401748	0.623201	202.791	-0.0863096	0.070943	-1.2166	0.223755	0.53481	222.766	-0.0132901	0.0766129	-0.17347	0.862282	0.952272	347.027	394.34	302.932	418.496	355.369	380.366	298.528	322.892	362.273	319.678	360.252	369.046	324.389	356.667	342.709	385.418	260.616	280.042	310.803	379.001	360.079	386.451	335.725	351.008	184.889	200.74	201.229	211.395	197.85	212.228
ENSMUSG00000003970	Rpl8	1694.52	0.205041	0.0445928	4.59807	4.26415e-06	0.000140576	2950.15	0.192099	0.0756738	2.53852	0.0111324	0.172289	1193.68	0.00684563	0.0456087	0.150095	0.88069	0.959145	1756.36	1669.76	1790.65	1873.38	1979.34	1680.74	2036.07	1941.5	1952.25	1627.08	1715.94	1728.11	1418.71	1519.76	1578.85	1642.75	1644.2	1632.6	1477.54	1437.45	1562.38	1640.21	1768.74	1587.65	3146.54	3242.92	3424.31	3018.2	3533.51	3141.38
ENSMUSG00000003974	Grm3	#N/A	#N/A	#N/A	#N/A	#N/A	#N/A	313.014	-0.30093	0.0877302	-3.43017	0.000603194	0.0572439	#N/A	#N/A	#N/A	#N/A	#N/A	#N/A	0	0	0	0	0	0	0.646165	0.691418	0	0	0	0	0	0	0	0	0	0.733096	0.980451	0	0	0	0	0	326.638	271.293	270.588	279.163	236.753	249.268
ENSMUSG00000003992	Ssbp2	41.3627	0.173044	0.11038	1.56771	0.116948	0.292449	408.817	0.13461	0.0540532	2.49033	0.0127625	0.180142	21.9816	0.172905	0.170756	1.01259	0.311257	0.647729	46.6948	52.7986	48.931	35.4657	44.0209	53.4399	43.2931	35.9537	48.7268	45.0827	40.109	33.1478	41.6885	37.0126	47.7406	37.7861	33.2059	43.9857	43.1398	38.5892	32.5495	32.7287	45.6941	30.7452	427.985	454.395	429.002	447.066	385.697	387.417
ENSMUSG00000004018	Fancl	28.1458	0.322338	0.135952	2.37098	0.017741	0.0837042	56.0915	-0.00396169	0.113132	-0.0350183	0.972065	0.988555	17.2147	0.0488412	0.175956	0.277576	0.781338	0.922899	24.4086	32.1742	29.6885	33.8895	43.2205	36.6744	25.8466	33.8795	36.0154	20.4922	30.6287	24.3084	32.5692	16.8239	35.8054	28.3395	30.1872	21.9929	25.4917	24.8073	19.3263	17.6232	24.751	26.475	48.6191	52.0748	70.2159	58.6648	52.2413	62.0668
ENSMUSG00000004031	Brinp2	#N/A	#N/A	#N/A	#N/A	#N/A	#N/A	171.379	-0.0337452	0.0848083	-0.3979	0.690704	0.866938	#N/A	#N/A	#N/A	#N/A	#N/A	#N/A	1.06124	0	1.09957	0	0	0	0.646165	0.691418	1.05928	4.09843	0.729255	0	1.30277	0	0	1.8893	2.01248	0	0	0	4.06869	0	1.26928	0	171.879	155.385	132.725	189.143	146.72	168.181
ENSMUSG00000004032	Gstm5	134.073	0.0558383	0.0706435	0.790424	0.42928	0.646824	353.952	-0.0566477	0.0561593	-1.0087	0.31312	0.6139	74.0059	0.141913	0.116233	1.22094	0.222108	0.554687	132.656	146.846	113.806	143.439	148.07	152.985	112.433	144.506	144.062	143.445	123.244	139.221	126.368	137.956	117.646	138.864	118.736	118.028	129.419	135.062	147.49	144.762	135.178	122.981	299.247	342.686	329.672	403.573	355.686	363.391
ENSMUSG00000004035	Gstm7	55.9318	-0.00619118	0.100067	-0.0618701	0.950666	0.977113	139.219	0.0608604	0.112653	0.540245	0.589028	0.807533	#N/A	#N/A	#N/A	#N/A	#N/A	#N/A	63.6747	56.9235	45.0825	57.5333	61.6293	66.0139	52.3394	56.6963	56.1417	69.6733	53.9649	33.1478	62.5328	60.5661	59.6757	51.9558	33.2059	65.2455	60.7879	55.1274	60.0132	49.0931	61.5601	49.534	136.27	137.746	143.857	165.88	135.605	160.172
ENSMUSG00000004038	Gstm3	131.825	-0.107058	0.114538	-0.93469	0.349948	0.576615	#N/A	#N/A	#N/A	#N/A	#N/A	#N/A	#N/A	#N/A	#N/A	#N/A	#N/A	#N/A	136.901	155.921	91.2646	119.007	115.255	130.98	113.725	151.42	113.343	135.248	116.681	145.85	121.157	159.266	186.7	136.03	98.6115	87.2384	155.892	141.953	112.906	186.302	126.928	124.689	0	0	0	0	0	0
ENSMUSG00000004040	Stat3	434.601	-0.246552	0.0639428	-3.85582	0.000115341	0.0019611	270.177	-0.115432	0.0629168	-1.83467	0.0665547	0.336917	707.42	0.0307946	0.0441362	0.697717	0.485354	0.781636	436.172	418.264	410.141	411.402	361.772	453.715	386.407	403.097	332.613	372.957	401.09	371.256	465.088	466.583	441.6	390.141	548.401	576.213	512.776	503.037	453.659	446.873	398.554	467.156	270.486	251.135	250.037	273.095	280.102	263.283
ENSMUSG00000004043	Stat5a	8.51591	-0.351006	0.248062	-1.41499	0.157071	0.35281	#N/A	#N/A	#N/A	#N/A	#N/A	#N/A	14.0527	-0.114726	0.18607	-0.616577	0.537514	0.812152	5.30622	9.89974	12.6451	4.72876	4.0019	5.2392	5.16932	6.22276	13.7706	12.2953	5.83404	6.62957	13.0277	11.2159	8.52511	7.55721	13.0811	13.1957	7.8436	8.26911	10.1717	5.03519	6.98104	7.6863	4.10865	1.67983	2.56888	4.04585	3.33455	3.00323
ENSMUSG00000004044	Cavin1	1235.59	0.305408	0.0773095	3.95046	7.79999e-05	0.00140813	588.09	0.0397579	0.0786721	0.505362	0.613305	0.822205	1506.34	0.263086	0.0950773	2.76708	0.00565611	0.0803247	1473.01	1280.37	1207.33	1353.21	1677.6	1313.99	1488.12	1615.84	1448.03	1024.61	1241.19	1246.36	1093.02	1063.27	1225.91	1431.15	1016.3	1038.06	1034.38	988.158	1053.79	960.462	1361.94	1013.74	580.005	682.852	725.279	595.751	668.022	587.632
ENSMUSG00000004054	Map3k11	29.0869	-0.225457	0.137024	-1.64538	0.099891	0.264336	14.0789	-0.103954	0.187053	-0.555749	0.578383	0.800992	33.0699	0.096281	0.128411	0.749787	0.453383	0.757608	35.0211	27.2243	24.1906	26.0082	27.2129	28.2917	23.9081	25.5825	27.5412	20.4922	25.5239	30.938	22.147	19.0671	23.0178	24.5609	33.2059	38.8541	46.0812	38.5892	30.5152	39.0227	28.5588	32.4533	13.0107	16.7983	10.2755	18.2063	14.4497	10.0108
ENSMUSG00000004056	Akt2	55.2797	0.19207	0.107016	1.79477	0.0726903	0.21487	119.188	-0.0857774	0.0999219	-0.858444	0.390647	0.681497	102.108	0.131771	0.0752572	1.75094	0.0799564	0.346093	45.6335	49.4987	64.8748	59.1095	60.0285	47.1528	62.678	76.7474	56.1417	45.0827	54.6941	86.1844	44.2941	61.6877	53.7082	68.9596	50.312	52.0498	48.0421	41.3455	44.7556	45.3167	50.1366	58.0743	104.086	114.229	150.707	150.708	115.598	124.134
ENSMUSG00000004069	Dnaja3	40.4146	0.133037	0.131743	1.00982	0.312579	0.538232	50.4719	-0.0727078	0.127107	-0.572021	0.567307	0.792832	49.8819	-0.167893	0.108824	-1.54279	0.122882	0.425142	47.756	35.4741	41.7838	39.4064	36.8175	44.0093	29.7236	33.8795	46.6082	77.8702	51.0478	30.938	27.3581	34.7694	31.5429	41.5647	40.2496	24.9252	31.3744	46.8583	47.8071	52.8695	34.9052	40.1396	39.0322	45.3555	38.5331	63.7221	40.0146	64.0689
ENSMUSG00000004070	Hmox2	225.966	0.0891006	0.0620861	1.43511	0.151255	0.344707	475.334	-0.0965973	0.0553641	-1.74476	0.0810262	0.36123	281.61	0.179884	0.0549376	3.27434	0.0010591	0.0277266	206.943	235.119	235.858	249.048	254.521	211.664	248.127	250.293	204.441	217.217	217.318	267.393	214.956	194.036	262.573	236.163	220.367	215.53	235.308	208.106	193.263	185.043	233.548	225.465	449.213	431.717	516.344	545.178	446.83	488.526
ENSMUSG00000004071	Cdip1	170.224	-0.139108	0.0661442	-2.10311	0.0354564	0.132915	349.87	0.00905875	0.0550021	0.164698	0.869181	0.950413	198.801	0.0611404	0.0566143	1.07995	0.280166	0.618447	137.962	155.096	163.836	171.024	179.285	155.08	151.849	165.249	161.01	204.922	157.519	154.69	151.121	153.658	181.585	160.591	200.242	215.53	186.286	164.004	181.057	198.89	159.929	174.223	321.845	362.004	396.463	385.367	320.117	371.4
ENSMUSG00000004085	Map3k20	79.3578	0.151294	0.0952967	1.58761	0.112375	0.285477	58.4957	0.116326	0.108038	1.07671	0.281609	0.586415	47.5966	0.164177	0.148233	1.10756	0.268054	0.605946	92.3283	87.4477	85.2169	85.1177	80.038	69.1575	82.7092	94.0328	79.4458	86.067	91.1569	66.2957	78.166	70.6604	68.2008	84.074	55.3432	66.7117	58.827	84.0693	98.6658	74.269	99.6385	66.6146	53.4125	64.6736	69.3596	39.447	78.9178	55.0592
ENSMUSG00000004096	Cwc15	390.477	0.0327419	0.0502509	0.651569	0.514679	0.716033	750.311	-0.0643513	0.0437401	-1.47122	0.141231	0.449789	469.889	-0.0101962	0.0484421	-0.210482	0.833291	0.941777	382.048	369.59	365.608	422.436	437.808	397.132	388.345	387.194	419.474	397.548	381.4	388.935	333.508	391.436	407.5	404.311	402.496	329.16	415.711	377.623	357.028	440.579	377.611	395.418	701.21	719.809	683.321	764.665	708.037	781.841
ENSMUSG00000004098	Col5a3	20.9055	0.115608	0.169151	0.683457	0.494318	0.700689	7.96596	0.016006	0.288052	0.0555663	0.955687	NA	37.431	-0.0943561	0.19111	-0.493728	0.621499	0.855234	27.5924	17.3246	30.788	17.3388	31.2148	10.4784	16.8003	24.1996	28.6005	8.19686	22.6069	19.8887	27.3581	20.1887	17.0502	19.8377	24.1498	27.1245	14.7068	23.4291	18.3091	11.3292	18.4046	24.767	5.47821	9.23909	15.4133	4.04585	13.3382	5.00539
ENSMUSG00000004099	Dnmt1	162.55	0.302547	0.0870502	3.47555	0.000509812	0.00624894	536.7	0.00630564	0.0439639	0.143427	0.885953	0.957994	227	-0.00129982	0.0590101	-0.022027	0.982426	0.995016	192.085	163.346	205.62	149.744	193.692	193.85	213.235	174.929	194.907	122.953	189.606	141.431	161.543	132.348	159.419	191.764	118.736	104.1	146.087	147.466	152.576	153.573	161.833	135.791	531.386	524.108	510.35	574.51	539.086	570.614
ENSMUSG00000004100	Ppan	23.7082	0.137829	0.17991	0.766101	0.443616	0.65792	55.2585	0.0600739	0.103788	0.578813	0.562715	0.790242	36.3881	-0.046857	0.124289	-0.377	0.706174	0.892449	20.1637	28.8743	32.4374	19.7032	24.8118	15.7176	22.6158	24.891	22.2448	28.689	27.7117	35.3577	14.3304	19.0671	30.6904	23.6163	30.1872	18.3274	17.6481	12.4037	10.1717	18.882	36.1745	34.1614	46.5647	58.7942	55.659	52.596	58.9104	66.0711
ENSMUSG00000004105	Angptl2	117.622	0.166745	0.0966151	1.72587	0.0843713	0.237145	75.8154	-0.10125	0.116098	-0.872112	0.383147	0.67508	350.491	-0.147008	0.0836604	-1.7572	0.0788835	0.34401	125.227	131.172	121.503	136.346	157.675	120.502	138.279	138.975	137.706	57.378	122.515	86.1844	106.827	132.348	126.172	142.642	115.718	124.626	93.1428	93.7165	92.5628	93.151	132.64	95.6518	58.2059	71.3929	85.6292	61.6992	87.8099	76.0819
ENSMUSG00000004110	Cacna1e	21.691	-0.372586	0.209041	-1.78236	0.0746901	0.218487	535.865	0.215935	0.104641	2.06358	0.0390576	0.273524	#N/A	#N/A	#N/A	#N/A	#N/A	#N/A	27.5924	26.3993	24.7404	12.61	16.0076	27.2438	20.6773	23.5082	6.35566	4.09843	21.8776	11.0493	18.2387	20.1887	37.5105	24.5609	26.1622	30.0569	27.4526	11.0255	31.5324	10.0704	34.2706	27.3291	669.026	625.738	703.016	374.241	659.13	540.582
ENSMUSG00000004113	Cacna1b	10.4903	-0.0564872	0.210052	-0.26892	0.787991	0.895937	334.311	0.0002936	0.0784808	0.00374104	0.997015	0.998802	#N/A	#N/A	#N/A	#N/A	#N/A	#N/A	10.6124	9.07477	11.5455	8.6694	10.4049	6.28704	10.3386	12.4455	12.7113	4.09843	16.0436	8.83942	14.3304	12.3375	13.6402	10.3912	8.04992	12.4626	9.80451	4.13455	14.2404	10.0704	15.2314	5.97824	348.551	330.087	338.235	269.049	349.017	295.318
ENSMUSG00000004127	Trmt10a	61.4386	0.231891	0.114771	2.02046	0.0433356	0.152238	167.413	0.0993342	0.0881092	1.1274	0.259574	0.564571	76.4492	0.169333	0.0975053	1.73666	0.0824473	0.351422	56.246	70.9482	72.022	66.2027	85.6407	78.588	75.6013	62.2276	57.201	61.4765	61.2574	46.407	62.5328	57.2013	50.2981	68.9596	35.2184	55.7153	62.7488	42.7237	57.9789	49.0931	85.0418	52.9501	176.672	178.062	206.366	116.318	181.177	170.183
ENSMUSG00000004151	Etv1	41.7738	0.260097	0.145333	1.78967	0.0735073	0.216593	121.489	-0.122461	0.0790927	-1.54832	0.121545	0.424498	#N/A	#N/A	#N/A	#N/A	#N/A	#N/A	36.0823	46.1988	56.628	52.0164	48.0228	41.9136	54.9241	48.3992	33.8969	32.7874	56.1526	35.3577	41.6885	49.3501	47.7406	38.7307	36.2246	39.5872	36.2767	19.2946	46.79	20.1408	57.7522	26.475	102.716	141.946	112.174	102.158	125.601	118.127
ENSMUSG00000004187	Kifc2	#N/A	#N/A	#N/A	#N/A	#N/A	#N/A	169.85	0.127117	0.0937732	1.35558	0.175232	0.486069	7.94496	0.207405	0.314166	0.660176	0.509141	0.795762	5.30622	4.12489	6.59744	1.57625	3.20152	2.09568	3.23083	3.45709	1.05928	0	0.729255	4.41971	2.60553	4.48637	0.852511	2.83395	8.04992	12.4626	1.9609	4.13455	3.05152	1.2588	1.26928	1.70807	173.933	203.26	238.905	121.375	204.519	163.176
ENSMUSG00000004207	Psap	528.481	0.137817	0.114258	1.2062	0.227742	0.445579	1241.06	-0.313241	0.188693	-1.66006	0.0969033	0.385462	2608.5	0.124954	0.0708627	1.76333	0.077845	0.342661	565.644	503.237	628.956	668.332	545.859	550.116	624.842	582.174	562.476	430.335	549.858	415.453	442.941	526.027	556.689	591.352	223.385	415.665	512.776	523.71	536.05	456.943	558.483	710.556	699.841	1036.46	861.43	1634.52	1230.45	1303.4
ENSMUSG00000004221	Ikbkg	61.6796	-0.180848	0.103737	-1.74334	0.0812747	0.231072	102.266	0.0106754	0.0815543	0.130899	0.895855	0.961521	161.978	0.0484371	0.069605	0.695885	0.486501	0.782084	60.491	78.373	62.1259	52.0164	48.8232	70.2053	54.9241	45.6336	63.5566	61.4765	42.2968	61.876	62.5328	68.4172	64.7908	59.513	87.5429	79.1743	55.8857	49.6146	63.0647	62.9399	59.0215	65.7606	103.401	104.15	101.899	94.0659	73.3602	114.123
ENSMUSG00000004231	Pax2	#N/A	#N/A	#N/A	#N/A	#N/A	#N/A	40.1316	0.0986688	0.303767	0.324818	0.745319	0.893155	6.16067	0.00235143	0.307363	0.00765034	0.993896	0.997834	0	0	0	0	0	0	0.646165	0	0	0	0	0	0	1.12159	0	0.944651	0	0	0	0	0	0	0	0	49.3039	31.0769	43.6709	22.2522	51.1298	27.0291
ENSMUSG00000004233	Wars2	19.7214	0.046088	0.165898	0.27781	0.781158	0.892871	27.7157	-0.0727274	0.149583	-0.486201	0.626825	0.830684	14.5384	0.328551	0.189931	1.72984	0.083658	0.353435	19.1024	21.4494	18.6927	22.0676	15.2072	22.0046	23.262	20.0511	30.719	24.5906	17.5021	6.62957	20.8443	17.9455	27.2803	11.3358	28.1747	21.2598	19.609	15.16	20.3435	10.0704	22.847	17.0807	26.7063	35.2765	23.9762	28.3209	25.5649	27.0291
ENSMUSG00000004263	Atn1	109.63	0.00645292	0.0835823	0.0772043	0.938461	0.971069	703.03	0.203504	0.0779194	2.61172	0.00900874	0.162545	150.402	-0.00253624	0.0774176	-0.0327605	0.973866	0.992494	133.717	116.322	87.9658	97.7278	116.856	100.593	122.125	110.627	123.935	86.067	107.93	106.073	139.396	105.43	109.974	99.1884	93.5803	96.0355	105.889	118.524	91.5456	128.397	124.389	108.462	757.362	758.445	866.567	666.553	768.059	751.809
ENSMUSG00000004264	Phb2	557.407	0.287378	0.0718375	4.00038	6.32398e-05	0.00119263	589.525	-0.0987669	0.0798949	-1.23621	0.21638	0.52864	384.617	-0.022742	0.0492131	-0.462113	0.644001	0.868293	597.481	598.11	534.392	651.781	621.095	612.987	615.796	566.963	566.713	700.832	597.989	704.944	432.518	566.405	515.769	543.175	347.153	420.064	461.792	496.146	512.655	576.529	569.272	564.516	514.951	524.108	487.23	758.596	509.075	542.584
ENSMUSG00000004266	Ptpn6	46.1415	-0.118084	0.106877	-1.10485	0.269223	0.489944	9.83055	-0.430597	0.236581	-1.82009	0.0687457	NA	58.5454	0.0304358	0.101516	0.299813	0.76432	0.916088	48.8173	51.1487	38.4851	41.7707	52.8251	35.6266	37.4776	53.2392	51.9046	45.0827	35.7335	37.5675	67.7438	49.3501	51.1506	41.5647	45.2808	50.5836	42.1594	42.7237	47.8071	49.0931	48.2326	41.8477	7.53253	5.87942	5.99404	8.09169	7.78062	9.0097
ENSMUSG00000004267	Eno2	7.46143	0.241502	0.272457	0.886387	0.375409	0.600594	454.61	-0.0675295	0.0572265	-1.18004	0.237985	0.544829	6.52786	0.141621	0.296956	0.476907	0.633428	0.862208	12.7349	9.89974	5.49787	7.09314	9.60456	2.09568	12.9233	6.22276	10.5928	0	6.56329	13.2591	9.11936	5.60797	5.96757	7.55721	8.04992	7.33096	7.8436	6.89092	3.05152	3.77639	13.9621	3.41614	449.213	419.119	491.511	416.722	494.625	474.511
ENSMUSG00000004268	Emg1	129.222	0.116328	0.0851876	1.36555	0.172079	0.374249	134.255	-0.0981434	0.106504	-0.921498	0.356791	0.651955	95.7505	-0.142224	0.0991106	-1.43501	0.151285	0.465146	144.329	131.172	143.494	148.168	122.458	139.363	116.956	105.095	132.41	172.134	141.475	121.542	113.341	136.834	140.664	148.31	125.78	87.2384	116.674	111.633	126.129	153.573	109.158	112.732	108.879	120.948	95.9047	159.811	103.371	136.147
ENSMUSG00000004270	Lpcat3	845.518	-0.095653	0.0662484	-1.44385	0.14878	0.341439	112.796	-0.0158744	0.0729657	-0.21756	0.827772	0.933527	343.028	0.0607242	0.0553667	1.09676	0.272744	0.610188	825.649	848.903	691.082	817.288	832.395	837.224	705.613	793.748	683.234	1024.61	801.451	981.176	825.954	981.395	833.755	795.396	704.368	854.789	952.998	952.326	904.267	989.415	759.029	892.465	112.988	113.389	125.875	108.226	115.598	94.1013
ENSMUSG00000004285	Atp6v1f	1135.32	0.00675639	0.0584036	0.115684	0.907903	0.957068	1718.96	-0.0288897	0.0399408	-0.723312	0.469488	0.73554	981.063	0.0487201	0.0467196	1.04282	0.297032	0.634002	1028.35	1062.57	1061.09	1241.3	1233.39	1033.17	1131.44	1292.26	1135.55	1139.36	1018.77	1281.72	1038.3	1068.88	1076.72	1125.08	1374.52	1285.85	1146.15	1092.9	1075.15	1223.55	960.21	1117.08	1642.09	1818.42	1796.5	1699.26	1857.35	1829.97
ENSMUSG00000004296	Il12b	#N/A	#N/A	#N/A	#N/A	#N/A	#N/A	#N/A	#N/A	#N/A	#N/A	#N/A	#N/A	#N/A	#N/A	#N/A	#N/A	#N/A	#N/A	1.06124	0	0.549787	0	0	0	0	0	0	0	0	0	0	0	0	0	0	0.733096	0	0	0	0	0.63464	0	1.36955	0.839917	0	1.01146	1.11152	0
ENSMUSG00000004317	Clcn5	1064.07	-0.297782	0.0686432	-4.33812	1.4371e-05	0.000379206	228.852	0.0475821	0.0691259	0.68834	0.491239	0.747866	379.952	0.0652806	0.0705322	0.925543	0.354684	0.683574	988.019	1035.35	946.183	982.795	979.665	939.913	1011.25	886.398	769.035	893.458	927.612	1091.67	1181.61	1196.74	1063.08	854.91	1196.42	1359.16	1462.83	1116.33	1309.1	1142.99	1078.25	1121.35	243.78	225.098	268.019	189.143	232.307	237.255
ENSMUSG00000004319	Clcn3	358.779	-0.120993	0.0657834	-1.83926	0.0658765	0.201439	1240.88	-0.0595341	0.0441299	-1.34906	0.177317	0.487741	366.215	0.117981	0.0518067	2.27733	0.0227665	0.178387	338.537	350.616	350.764	328.649	308.146	356.266	384.468	345.017	287.064	381.154	335.457	362.416	364.775	425.084	341.857	282.451	347.153	413.466	407.867	401.052	431.281	344.91	326.205	394.564	1278.48	1260.72	1099.48	1314.9	1061.5	1138.22
ENSMUSG00000004328	Hif3a	486.766	-0.151302	0.0867647	-1.74383	0.0811895	0.23088	47.3914	0.156135	0.133469	1.16982	0.242074	0.548348	53.7895	0.284993	0.140084	2.03445	0.0419067	0.246305	545.48	510.662	369.457	377.513	423.401	479.911	488.501	402.405	459.726	532.796	419.322	536.995	591.456	607.904	521.736	375.027	375.328	497.039	597.094	585.728	513.673	455.685	497.558	515.836	54.7821	62.1539	55.659	27.3095	51.1298	50.0539
ENSMUSG00000004341	Gpx6	#N/A	#N/A	#N/A	#N/A	#N/A	#N/A	#N/A	#N/A	#N/A	#N/A	#N/A	#N/A	#N/A	#N/A	#N/A	#N/A	#N/A	#N/A	0	0.824979	0	0	0	0	0	0	0	0	0	0	0	0	0	0	0	0	0	0	0	0	0	0	0	0	0	0	0	1.00108
ENSMUSG00000004344	Gpx5	#N/A	#N/A	#N/A	#N/A	#N/A	#N/A	#N/A	#N/A	#N/A	#N/A	#N/A	#N/A	#N/A	#N/A	#N/A	#N/A	#N/A	#N/A	0	0	0	0	0	0	0	0	0	0	0	0	0	0	0	0	1.00624	0.733096	0	0	0	0	0	0	0	0.839917	0	0	0	0
ENSMUSG00000004347	Pde1c	11.8652	-0.166872	0.231018	-0.722332	0.47009	0.681221	211.434	-0.118199	0.080665	-1.46531	0.142836	0.452163	#N/A	#N/A	#N/A	#N/A	#N/A	#N/A	7.42871	9.89974	11.5455	8.6694	10.4049	10.4784	8.40015	16.594	18.0077	12.2953	15.3144	4.41971	18.2387	15.7023	7.67259	15.1144	8.04992	17.5943	15.6872	6.89092	10.1717	10.0704	20.9431	5.1242	247.204	215.019	183.246	196.224	204.519	211.227
ENSMUSG00000004356	Utp20	55.8139	-0.0258156	0.0966559	-0.267087	0.789402	0.896931	68.4709	0.171397	0.101131	1.6948	0.0901135	0.376189	57.2551	-0.0900701	0.098147	-0.917705	0.358773	0.688199	73.2259	50.3237	63.2254	48.8639	52.0247	67.0618	56.8625	47.0164	46.6082	53.2796	51.7771	53.0365	63.8355	56.0797	59.6757	60.4577	59.3682	43.9857	64.7097	46.8583	54.9274	54.1283	59.0215	52.9501	86.2817	65.5135	77.0663	53.6075	65.5795	66.0711
ENSMUSG00000004359	Spic	#N/A	#N/A	#N/A	#N/A	#N/A	#N/A	#N/A	#N/A	#N/A	#N/A	#N/A	#N/A	#N/A	#N/A	#N/A	#N/A	#N/A	#N/A	1.06124	1.64996	0.549787	0.788127	1.60076	1.04784	0	0.691418	0	4.09843	2.18776	4.41971	0	2.24319	0	1.8893	0	0.733096	0.980451	0	2.03435	2.51759	1.26928	0.854034	0	0.839917	0	0	0	0
ENSMUSG00000004360	9330159F19Rik	12.5033	0.0930281	0.217051	0.4286	0.668214	0.827238	1525.58	0.0859583	0.0602591	1.42648	0.15373	0.465485	#N/A	#N/A	#N/A	#N/A	#N/A	#N/A	11.6737	17.3246	12.6451	13.3982	12.8061	17.8133	17.4465	10.3713	11.6521	8.19686	10.2096	11.0493	14.3304	11.2159	23.0178	17.0037	17.1061	7.33096	4.90225	6.89092	9.15456	7.55278	18.4046	8.54034	1731.8	1582.4	1589.28	1302.76	1527.23	1515.63
ENSMUSG00000004364	Cul3	170.624	0.074098	0.0642525	1.15323	0.248816	0.468292	453.296	-0.0409283	0.0580179	-0.705443	0.480534	0.741973	302.088	-0.0766427	0.0650874	-1.17754	0.238982	0.573846	180.412	194.695	156.689	184.422	164.078	173.942	158.957	179.769	188.551	184.429	172.833	163.529	168.057	162.631	185.847	185.152	135.842	149.551	145.107	152.978	182.074	187.561	158.66	178.493	441.68	415.759	378.481	459.204	411.262	457.492
ENSMUSG00000004366	Sst	29.8618	-0.0585735	0.190136	-0.308062	0.758036	0.879835	1274.84	-0.0174302	0.0537851	-0.324071	0.745884	0.893313	#N/A	#N/A	#N/A	#N/A	#N/A	#N/A	30.7761	18.9745	17.5932	37.042	29.6141	33.5309	14.8618	30.4224	36.0154	65.5749	20.4191	28.7281	23.4498	28.0398	19.6077	19.8377	43.2683	36.6548	33.3353	34.4546	28.4809	16.3644	19.0392	50.388	1279.16	1347.23	1340.95	1068.1	1284.91	1333.43
ENSMUSG00000004371	Il11	#N/A	#N/A	#N/A	#N/A	#N/A	#N/A	8.99397	-0.0388152	0.247948	-0.156546	0.875603	NA	#N/A	#N/A	#N/A	#N/A	#N/A	#N/A	1.06124	0.824979	0.549787	0.788127	0	0	0	0	0	0	0.729255	2.20986	1.30277	2.24319	0.852511	0	0	0.733096	0.980451	0	0	0	0	2.5621	15.0651	9.23909	6.85033	6.06877	5.55759	11.0118
ENSMUSG00000004383	Large1	66.088	0.231371	0.103853	2.22787	0.0258892	0.106788	599.982	0.155229	0.0719609	2.15714	0.0309951	0.250612	174.964	0.128026	0.0844646	1.51574	0.129586	0.431974	71.1034	73.4231	71.4722	73.2958	80.8384	88.0186	95.6325	56.0048	72.0309	28.689	64.1744	72.9252	61.23	56.0797	75.8734	76.5168	43.2683	54.2491	64.7097	52.371	64.0819	61.6811	73.6182	54.6582	716.275	609.78	783.507	582.602	678.026	613.66
ENSMUSG00000004393	Ddx56	64.2498	0.148951	0.102735	1.44986	0.147098	0.339186	105.601	0.160009	0.0773306	2.06915	0.0385321	0.27168	57.2289	0.154121	0.100599	1.53203	0.125515	0.42712	50.9398	61.8734	85.2169	73.2958	85.6407	54.4877	66.555	67.7589	77.3273	49.1812	58.3404	77.3449	49.5051	69.5388	65.6433	54.7898	68.4243	68.1779	48.0421	57.8838	60.0132	54.1283	73.6182	64.0525	101.347	117.588	120.737	119.352	131.159	100.108
ENSMUSG00000004394	Tmed4	141.199	-0.191595	0.0773866	-2.47582	0.0132929	0.0689169	68.8546	-0.0430648	0.111361	-0.386712	0.698969	0.87105	99	-0.0858922	0.0833104	-1.03099	0.302545	0.640073	92.3283	135.297	143.494	159.202	132.863	126.789	117.602	136.901	115.461	143.445	148.039	130.381	122.46	155.902	153.452	128.473	182.129	162.014	146.087	161.248	155.628	138.468	140.89	159.704	61.6298	62.9938	64.2219	85.9742	67.8026	56.0603
ENSMUSG00000004415	Col26a1	7.85315	0.422233	0.249978	1.68908	0.0912033	0.249026	143.074	-0.0289846	0.0751902	-0.385484	0.699879	0.87154	#N/A	#N/A	#N/A	#N/A	#N/A	#N/A	8.48996	7.42481	11.5455	7.88127	13.6065	6.28704	10.3386	11.0627	9.5335	8.19686	8.0218	4.41971	6.51383	7.85116	7.67259	9.44651	5.0312	8.06405	5.8827	9.64729	1.01717	5.03519	12.0582	3.41614	124.629	140.266	146.426	131.49	168.951	140.151
ENSMUSG00000004446	Bid	37.4764	-0.193227	0.12049	-1.60367	0.108786	0.27904	93.1502	-0.090556	0.0844745	-1.07199	0.283724	0.588726	70.813	-0.115977	0.104	-1.11516	0.264783	0.602332	45.6335	39.599	33.537	35.4657	28.0133	39.8179	38.1238	27.6567	30.719	32.7874	34.275	33.1478	41.6885	35.891	42.6255	38.7307	48.2995	38.121	56.8661	46.8583	32.5495	28.9523	32.3666	37.5775	81.4883	94.0707	69.3596	99.1232	82.2523	84.0905
ENSMUSG00000004451	Ralb	324.933	-0.00715043	0.0670829	-0.106591	0.915113	0.960352	85.0636	-0.374272	0.109157	-3.42875	0.000606368	0.0572439	412.797	-0.00420675	0.0964565	-0.0436129	0.965213	0.990208	380.987	305.242	296.885	342.835	301.743	369.888	273.328	280.716	335.791	323.776	323.789	360.206	268.37	373.491	339.299	353.3	308.916	292.505	336.295	322.495	320.41	392.745	287.492	306.598	60.945	68.0333	64.2219	90.0201	51.1298	61.0657
ENSMUSG00000004455	Ppp1cc	16.909	0.248776	0.172401	1.443	0.14902	0.341595	36.5218	0.298581	0.139803	2.13573	0.0327017	0.254034	7.54229	-0.121381	0.293271	-0.413886	0.678957	0.883566	14.8574	17.3246	20.8919	18.1269	18.4087	13.6219	16.8003	22.1254	16.9484	20.4922	19.6899	19.8887	7.8166	16.8239	7.67259	14.1698	18.1123	18.3274	19.609	27.5637	10.1717	17.6232	15.866	12.8105	50.6734	41.1559	40.2457	42.4814	46.6837	31.0334
ENSMUSG00000004460	Dnajb11	208.781	0.0500764	0.080372	0.623058	0.533246	0.72954	163.345	-0.154571	0.0772108	-2.00193	0.0452924	0.291128	544.235	-0.0456083	0.0963175	-0.47352	0.635842	0.863783	199.514	201.295	238.058	230.133	206.498	217.951	194.496	216.414	173.722	282.792	233.362	163.529	153.726	190.671	213.98	231.44	200.242	202.334	210.797	157.113	229.881	266.865	191.661	203.26	143.118	133.547	131.869	173.971	134.494	161.173
ENSMUSG00000004462	Tbccd1	33.5112	0.011589	0.12482	0.0928455	0.926026	0.965446	30.1689	-0.0745657	0.152646	-0.488487	0.625205	0.829446	38.5217	-0.0377251	0.115162	-0.327583	0.743227	0.90818	35.0211	34.6491	31.3378	42.5589	36.0171	28.2917	25.8466	33.1881	38.134	20.4922	43.7553	26.5183	22.147	45.9853	30.6904	34.0075	34.2122	34.4555	35.2962	41.3455	33.5667	37.7639	24.751	34.1614	15.7498	29.3971	24.8325	31.3553	34.457	32.0345
ENSMUSG00000004473	Clec11a	9.6883	0.117736	0.245886	0.478821	0.632066	0.803872	5.79691	0.0368587	0.292638	0.125953	0.899769	NA	#N/A	#N/A	#N/A	#N/A	#N/A	#N/A	7.42871	7.42481	6.04765	19.7032	10.4049	7.33488	9.04631	9.67985	15.8892	12.2953	6.56329	8.83942	10.4221	6.72956	7.67259	9.44651	6.03744	7.33096	9.80451	13.7818	4.06869	18.882	8.25032	9.39437	4.79343	2.51975	4.28146	4.04585	8.89214	6.00646
ENSMUSG00000004500	Zfp324	17.5641	-0.310873	0.179483	-1.73205	0.0832642	0.235026	83.1515	0.185367	0.093083	1.99141	0.0464354	0.294345	13.5207	-0.0474938	0.202176	-0.234913	0.814276	0.934118	15.9187	18.9745	19.7923	12.61	20.8099	10.4784	22.6158	13.8284	15.8892	8.19686	10.9388	13.2591	33.8719	23.5535	12.7877	13.2251	20.1248	22.726	19.609	12.4037	23.395	17.6232	23.4817	15.3726	94.499	88.1913	75.3537	82.9398	97.8136	86.0926
ENSMUSG00000004508	Gab2	109.934	-0.101006	0.0774512	-1.30412	0.192192	0.401878	406.48	0.0216133	0.0562792	0.384036	0.700951	0.871748	508.697	-0.10348	0.0642901	-1.60958	0.10749	0.397573	111.431	107.247	109.957	110.338	121.658	115.262	93.694	113.393	114.402	77.8702	99.9079	88.3942	132.882	116.646	111.679	94.4651	121.755	140.754	117.654	85.4474	127.147	91.8922	115.504	118.711	434.148	438.437	452.122	474.375	445.719	377.406
ENSMUSG00000004530	Coro1c	519.815	0.242127	0.0839746	2.88333	0.0039349	0.0292487	1277.72	0.0300481	0.0661219	0.454434	0.649516	0.845248	506.716	0.0492127	0.0720564	0.682976	0.494622	0.787152	499.846	533.761	706.476	565.087	609.089	527.064	633.888	627.807	534.935	389.351	576.111	539.205	379.105	478.921	512.359	568.68	377.34	468.448	476.499	452.045	478.071	386.451	552.137	601.24	1197.67	1402.66	1435.15	1487.86	1560.57	1407.51
ENSMUSG00000004535	Tax1bp1	1287.87	-0.28577	0.0656024	-4.35609	1.32407e-05	0.000352977	1079.6	0.0398773	0.0503539	0.79194	0.428396	0.70808	1794.28	-0.053936	0.0460511	-1.17122	0.24151	0.576405	1243.78	1301.82	963.776	1191.65	1051.7	1187.2	1003.49	1213.44	1166.26	1188.54	1104.09	1310.44	1547.69	1452.46	1251.49	1153.42	1328.24	1490.38	1626.57	1692.41	1500.33	1421.18	1162.66	1351.08	1201.1	1012.1	1029.26	999.324	1062.61	1178.27
ENSMUSG00000004540	Psg17	#N/A	#N/A	#N/A	#N/A	#N/A	#N/A	#N/A	#N/A	#N/A	#N/A	#N/A	#N/A	2379.81	-0.00584471	0.153654	-0.0380382	0.969657	0.991435	0	0	0	0	0	0	0	0	0	0	0	0	0	0	0	0.944651	0	0	0	0	0	0	0	0	0	0	0.856292	0	0	0
ENSMUSG00000004542	Psg19	#N/A	#N/A	#N/A	#N/A	#N/A	#N/A	#N/A	#N/A	#N/A	#N/A	#N/A	#N/A	1438.64	0.192227	0.127493	1.50775	0.131618	0.435805	0	0	0	0	0	0	0	0	0	0	0	0	0	0	0	0	0	0	0	0	0	0	0	0	0.684776	0	0	0	0	0
ENSMUSG00000004552	Ctse	#N/A	#N/A	#N/A	#N/A	#N/A	#N/A	#N/A	#N/A	#N/A	#N/A	#N/A	#N/A	8.93112	-0.380789	0.237781	-1.60143	0.109282	0.401593	0	0.824979	1.09957	1.57625	0	0	0	2.76567	0	4.09843	3.64627	0	10.4221	1.12159	2.55753	3.77861	9.05616	2.93238	4.90225	2.75637	3.05152	3.77639	1.90392	3.41614	0	0	0	0	0	0
ENSMUSG00000004558	Ndrg2	118.968	-0.108522	0.0905502	-1.19847	0.230735	0.449173	1418.85	0.00331654	0.0661235	0.0501568	0.959997	0.98263	25.1356	0.564789	0.200939	2.81075	0.0049426	0.0740013	110.369	117.972	99.5114	113.49	105.65	108.975	140.864	143.815	117.58	98.3623	105.013	99.4435	192.809	105.43	113.384	122.805	99.6178	129.025	106.869	121.28	132.233	120.845	128.197	121.273	1516.09	1511.01	1700.6	1222.86	1680.61	1422.53
ENSMUSG00000004561	Mettl17	7.93213	0.311868	0.250504	1.24496	0.213146	0.427348	23.8016	0.0169384	0.20693	0.0818558	0.934761	0.97374	7.64703	-0.302603	0.248181	-1.21929	0.222736	0.554948	6.36747	4.94987	10.9957	8.6694	9.60456	14.6698	5.81549	6.22276	9.5335	8.19686	7.29255	13.2591	5.21106	7.85116	10.2301	8.50186	7.04368	5.13167	7.8436	11.0255	6.10304	8.81158	4.44248	2.5621	19.8585	31.0769	22.2636	16.1834	21.1188	14.0151
ENSMUSG00000004562	Arhgef40	44.1875	0.280283	0.143776	1.94945	0.0512423	0.170012	125.879	-0.0343891	0.0804506	-0.427457	0.669047	0.855646	29.1511	0.0046266	0.158921	0.0291125	0.976775	0.993504	49.8785	56.0986	52.2297	48.8639	61.6293	31.4352	56.8625	42.1765	54.0232	32.7874	51.7771	39.7774	31.2664	25.7967	42.6255	52.9005	67.4181	54.2491	30.394	33.0764	26.4465	40.2815	45.0594	33.3073	145.857	136.067	137.007	110.249	87.8099	124.134
ENSMUSG00000004565	Pnpla6	201.851	-0.113044	0.0894855	-1.26327	0.206493	0.419592	311.914	0.123715	0.0704317	1.75653	0.0789984	0.358391	198.458	0.101218	0.0764672	1.32368	0.185609	0.512545	141.146	187.27	229.811	205.701	220.105	168.702	196.434	192.906	175.84	155.74	193.982	256.343	216.259	220.954	211.423	168.148	231.435	258.05	252.956	173.651	197.332	183.784	172.622	233.151	343.073	338.487	405.882	316.587	360.132	318.343
ENSMUSG00000004567	Mcoln1	176.205	-0.302312	0.0810451	-3.73017	0.00019135	0.0029235	174.257	0.282647	0.0868352	3.25498	0.00113399	0.0669433	210.37	-0.216626	0.0704735	-3.07387	0.00211303	0.0428671	132.656	160.871	143.494	164.719	158.475	148.793	124.064	159.026	162.069	221.315	145.851	196.677	181.084	170.482	182.437	163.425	191.186	247.053	215.699	216.375	194.28	211.478	150.41	186.179	178.042	208.299	238.049	166.891	228.973	177.191
ENSMUSG00000004568	Arhgef18	43.0538	-0.301853	0.137496	-2.19536	0.0281375	0.113673	89.7609	-0.0369768	0.0852767	-0.433609	0.664572	0.853092	273.762	0.0922746	0.0837457	1.10184	0.27053	0.609001	26.5311	39.599	62.6757	39.4064	24.0114	35.6266	42.6469	49.0907	32.8376	28.689	35.0042	41.9873	33.8719	52.7149	44.3305	42.5093	56.3494	61.58	45.1007	46.8583	62.0476	44.0579	43.7902	41.8477	95.8686	77.2724	97.6173	76.8711	97.8136	99.1066
ENSMUSG00000004591	Pkn2	307.045	-0.0510055	0.0573933	-0.888701	0.374164	0.599291	231.83	0.128418	0.074322	1.72786	0.0840137	0.367137	647.442	-0.0629873	0.0456168	-1.38079	0.167344	0.487828	332.17	325.867	256.75	282.15	273.73	319.591	264.928	311.829	317.783	356.563	296.078	302.75	319.178	358.91	298.379	328.739	265.647	281.509	321.588	300.444	311.255	309.664	323.032	309.16	240.356	243.576	214.929	228.59	221.192	241.26
ENSMUSG00000004609	Cd33	7.4227	0.478144	0.255593	1.87073	0.061383	0.191911	8.10146	-0.476821	0.291214	-1.63736	0.101556	NA	20.2971	-0.415098	0.245043	-1.69398	0.0902683	0.363618	6.36747	11.5497	13.1949	11.0338	3.20152	9.43056	7.75398	8.98843	7.41494	12.2953	6.56329	6.62957	9.11936	4.48637	7.67259	8.50186	5.0312	5.86476	7.8436	2.75637	7.12021	2.51759	5.07712	7.6863	6.16298	4.19958	5.13775	7.08023	5.55759	8.00862
ENSMUSG00000004610	Etfb	710.47	-0.0270013	0.061242	-0.440896	0.659288	0.821759	222.595	0.116254	0.0728752	1.59524	0.110658	0.40999	261.577	0.0383457	0.0562508	0.681692	0.495434	0.787697	644.176	686.382	594.869	761.331	731.548	690.527	608.042	737.051	694.886	758.21	677.478	879.523	659.2	738.009	678.598	663.145	762.73	795.409	707.885	784.187	691.678	832.065	601.004	670.416	207.487	242.736	250.037	226.567	245.645	233.251
ENSMUSG00000004612	Nkg7	#N/A	#N/A	#N/A	#N/A	#N/A	#N/A	#N/A	#N/A	#N/A	#N/A	#N/A	#N/A	#N/A	#N/A	#N/A	#N/A	#N/A	#N/A	0	0	0.549787	0.788127	0	2.09568	1.9385	2.07425	3.17783	0	1.45851	2.20986	2.60553	1.12159	0	3.77861	1.00624	2.19929	1.9609	1.37818	0	0	0	0.854034	0	0	0	0	0	0
ENSMUSG00000004613		#N/A	#N/A	#N/A	#N/A	#N/A	#N/A	#N/A	#N/A	#N/A	#N/A	#N/A	#N/A	#N/A	#N/A	#N/A	#N/A	#N/A	#N/A	0	0	0	0	0	0	0	1.38284	0	0	0.729255	0	0	0	0	0.944651	1.00624	0	0	1.37818	1.01717	0	1.26928	0	0	0	0	0	0	0
ENSMUSG00000004626	Stxbp2	344.502	-0.102276	0.0687659	-1.48731	0.136934	0.323744	43.2934	0.272878	0.172689	1.58017	0.114069	0.414542	236.699	0.282307	0.0583183	4.84079	1.29323e-06	0.00025288	337.476	305.242	345.266	341.259	321.753	288.156	317.913	355.389	305.072	336.071	315.038	428.712	324.389	380.22	323.954	293.787	367.278	447.921	403.946	354.193	352.959	357.498	292.569	370.651	45.1952	53.7547	63.3656	17.1948	56.6874	51.0549
ENSMUSG00000004630	Pcp2	#N/A	#N/A	#N/A	#N/A	#N/A	#N/A	22.7915	-0.268158	0.233454	-1.14865	0.250699	0.555426	#N/A	#N/A	#N/A	#N/A	#N/A	#N/A	0	0	0	0	0	0	0	0	0	0	0	0	0	0	0	0	0	0	0	0	0	0	0	0	27.391	24.3576	23.1199	17.1948	25.5649	20.0215
ENSMUSG00000004631	Sgce	30.4467	0.0470788	0.14513	0.324391	0.745642	0.873733	64.1163	-0.13367	0.166109	-0.804711	0.420986	0.702761	152.974	-0.0654593	0.0951092	-0.688254	0.491293	0.784629	36.0823	33.8241	41.234	30.737	20.8099	41.9136	27.1389	31.8052	23.3041	20.4922	39.3798	15.469	37.7802	25.7967	26.4278	39.6754	41.2558	21.2598	28.4331	26.1855	32.5495	32.7287	24.751	31.5992	58.8907	56.2744	50.5212	37.4241	38.9031	55.0592
ENSMUSG00000004633	Chn2	70.7341	-0.132549	0.0929333	-1.42628	0.153787	0.348517	207.981	0.0453144	0.0684212	0.662286	0.507788	0.756149	18.1103	0.281323	0.182133	1.5446	0.122444	0.424696	72.1647	76.723	64.325	75.6602	54.4259	51.3442	76.2475	77.4388	68.853	57.378	63.4452	66.2957	67.7438	84.1195	78.431	56.6791	94.5866	78.4412	69.612	79.9347	79.3395	65.4575	72.9836	65.7606	237.617	208.299	196.091	212.407	166.728	193.208
ENSMUSG00000004637	Wwox	26.3951	-0.164672	0.160529	-1.02581	0.304981	0.530759	37.8687	-0.0733297	0.114916	-0.638116	0.523398	0.766073	13.2916	0.135051	0.187734	0.719374	0.471911	0.772089	31.8373	28.8743	37.9353	17.3388	14.4068	27.2438	21.3235	25.5825	15.8892	24.5906	22.6069	33.1478	27.3581	24.6751	22.1653	27.3949	41.2558	29.3238	33.3353	27.5637	23.395	16.3644	24.751	35.0154	36.2931	39.4761	33.3954	41.4699	33.3455	26.028
ENSMUSG00000004642	Slbp	25.4739	-0.272353	0.159388	-1.70874	0.0874996	0.24218	21.9826	0.0644077	0.170469	0.377825	0.70556	0.872392	15.4652	0.142372	0.184267	0.77264	0.439735	0.748897	25.4699	17.3246	29.6885	14.9744	23.211	22.0046	27.1389	19.3597	14.8299	24.5906	27.7117	33.1478	35.1747	24.6751	31.5429	20.7823	37.2309	30.79	29.4135	22.051	35.6011	16.3644	31.0974	17.0807	26.7063	15.9584	35.108	17.1948	13.3382	18.0194
ENSMUSG00000004651	Tyr	#N/A	#N/A	#N/A	#N/A	#N/A	#N/A	#N/A	#N/A	#N/A	#N/A	#N/A	#N/A	#N/A	#N/A	#N/A	#N/A	#N/A	#N/A	0	0	0	0	0	0	0	0	0	0	0	0	0	0	0	0	1.00624	0	0.980451	0	0	0	0	0	0	0	0	0	0	0
ENSMUSG00000004654	Ghrhr	#N/A	#N/A	#N/A	#N/A	#N/A	#N/A	#N/A	#N/A	#N/A	#N/A	#N/A	#N/A	#N/A	#N/A	#N/A	#N/A	#N/A	#N/A	0	1.64996	0	0	0	1.04784	0.646165	1.38284	1.05928	0	0.729255	0	0	0	0	0	0	0	0	0	0	0	0	1.70807	0	0	0	0	0	0
ENSMUSG00000004655	Aqp1	62.5041	-0.211466	0.098026	-2.15725	0.0309865	0.121434	56.3417	0.296305	0.120974	2.44933	0.0143123	0.186798	459.747	0.130306	0.094897	1.37313	0.169713	0.491959	47.756	44.5489	54.4289	59.8977	72.0342	62.8704	53.6317	51.1649	69.9123	57.378	54.6941	68.5055	67.7438	62.8092	57.1182	64.2363	72.4493	74.7757	76.4751	77.1783	75.2708	62.9399	51.4058	60.6364	57.5212	86.5114	56.5153	61.6992	65.5795	47.0506
ENSMUSG00000004661	Arid3b	34.9215	-0.168397	0.125558	-1.34119	0.17986	0.384489	34.9815	0.28198	0.132805	2.12327	0.0337313	0.257073	248.5	0.0491067	0.0914536	0.536958	0.591297	0.83791	27.5924	29.6992	39.0348	33.1013	30.4144	24.1003	34.8929	30.4224	24.3634	45.0827	39.3798	41.9873	41.6885	42.6206	36.658	25.5056	38.2371	46.9181	31.3744	24.8073	39.6698	39.0227	40.617	30.7452	34.2388	38.6362	44.5272	30.3438	41.1262	38.0409
ENSMUSG00000004665	Cnn2	219.449	0.2558	0.0911977	2.80489	0.00503334	0.0348102	55.489	-0.0437088	0.11856	-0.368665	0.712377	0.87585	422.617	-0.0565054	0.0554948	-1.01821	0.308577	0.645614	302.455	220.269	197.373	253.777	239.314	254.625	242.312	217.797	269.056	237.709	219.506	212.146	184.993	180.577	219.948	270.17	190.179	138.555	188.247	212.24	185.126	186.302	262.106	181.055	51.3582	75.5925	59.9404	47.5387	41.1262	58.0625
ENSMUSG00000004667	Polr2e	151.7	0.191569	0.0916998	2.08909	0.0366994	0.136592	337.047	0.0278039	0.0571221	0.486746	0.626439	0.830439	253.59	0.260108	0.0599732	4.33707	1.44392e-05	0.00150325	145.391	170.771	191.326	165.507	187.289	140.411	195.142	192.906	174.781	77.8702	140.017	139.221	136.79	120.011	147.484	161.535	186.154	153.217	149.028	107.498	123.078	128.397	160.564	146.04	331.431	342.686	345.086	405.596	351.24	348.375
ENSMUSG00000004668	Abca13	177.02	-0.1535	0.094918	-1.61718	0.105839	0.273922	#N/A	#N/A	#N/A	#N/A	#N/A	#N/A	80.1382	-0.722126	0.17606	-4.10158	4.10334e-05	0.00311182	153.881	172.421	113.256	180.481	168.88	204.329	151.203	163.175	163.129	176.233	177.209	192.257	168.057	186.185	194.372	189.875	124.774	187.672	211.777	190.189	207.503	247.983	145.333	177.639	2.05433	3.35967	0.856292	1.01146	0	2.00215
ENSMUSG00000004677	Myo9b	15.9443	-0.332731	0.204811	-1.62457	0.104254	0.271336	28.0663	0.177575	0.146943	1.20846	0.22687	0.537386	41.8954	-0.0352672	0.11684	-0.301841	0.762773	0.915762	12.7349	14.0246	21.4417	13.3982	16.0076	20.9568	15.508	12.4455	6.35566	8.19686	8.75106	17.6788	18.2387	11.2159	17.0502	20.7823	32.1997	24.1922	16.6677	19.2946	10.1717	16.3644	10.1542	18.7887	30.8149	30.237	40.2457	17.1948	28.8995	25.0269
ENSMUSG00000004698	Hdac9	20.3747	0.215185	0.155553	1.38335	0.166557	0.366432	159.371	-0.165479	0.0955332	-1.73217	0.083244	0.365464	25.1186	0.178169	0.160083	1.11297	0.26572	0.603538	22.2861	21.4494	17.0434	22.8557	32.0152	16.7654	20.6773	21.434	26.4819	12.2953	19.6899	28.7281	24.7526	17.9455	18.7552	24.5609	24.1498	19.7936	15.6872	17.9164	16.2748	15.1056	20.3085	11.9565	167.77	156.225	150.707	172.96	122.267	157.169
ENSMUSG00000004707	Ly9	#N/A	#N/A	#N/A	#N/A	#N/A	#N/A	#N/A	#N/A	#N/A	#N/A	#N/A	#N/A	#N/A	#N/A	#N/A	#N/A	#N/A	#N/A	2.12249	1.64996	0.549787	3.15251	0.80038	2.09568	3.23083	0.691418	3.17783	0	0.729255	4.41971	0	3.36478	1.70502	0.944651	4.02496	0.733096	0.980451	0	0	0	2.53856	1.70807	0	0.839917	0	0	0	0
ENSMUSG00000004709	Cd244	#N/A	#N/A	#N/A	#N/A	#N/A	#N/A	#N/A	#N/A	#N/A	#N/A	#N/A	#N/A	20.4046	-0.0104472	0.166187	-0.0628639	0.949875	0.984019	4.24498	0	3.84851	0	2.40114	4.19136	1.9385	0	2.11855	0	0	0	0	0	0.852511	1.8893	0	0	0.980451	0	3.05152	2.51759	1.26928	0.854034	0	0	0	0	0	0
ENSMUSG00000004730	Adgre1	20.7264	0.251714	0.171774	1.46538	0.142818	0.333097	25.8139	-0.287369	0.157221	-1.8278	0.0675797	0.339085	13.3104	0.122503	0.219612	0.557814	0.576971	0.832832	28.6536	19.7995	22.5412	21.2794	28.0133	26.196	20.6773	24.891	15.8892	24.5906	16.0436	22.0986	37.7802	15.7023	21.3128	15.1144	19.1186	12.4626	23.5308	17.9164	16.2748	8.81158	24.1163	14.5186	30.1301	32.7568	15.4133	26.298	25.5649	17.0183
ENSMUSG00000004748	Mtfp1	37.6904	-0.142062	0.127383	-1.11523	0.26475	0.485368	30.2934	-0.105801	0.133321	-0.79358	0.42744	0.707575	12.6207	0.178406	0.20883	0.85431	0.392933	0.714085	30.7761	39.599	39.5846	28.3726	34.4163	28.2917	38.1238	47.0164	30.719	36.8859	33.5457	41.9873	35.1747	33.6478	41.773	40.62	32.1997	43.2526	34.3158	33.0764	40.6869	52.8695	28.5588	58.9283	28.0758	26.0374	28.2576	28.3209	27.7879	32.0345
ENSMUSG00000004768	Rab23	21.8717	0.0531522	0.143781	0.369675	0.711625	0.853513	76.3331	0.144892	0.0887141	1.63324	0.102418	0.394458	41.6437	0.0290761	0.108482	0.268028	0.788678	0.92498	22.2861	18.9745	24.7404	19.7032	21.6103	31.4352	27.1389	18.6683	21.1855	12.2953	20.4191	26.5183	26.0553	20.1887	21.3128	19.8377	15.0936	21.9929	26.4722	24.8073	24.4122	16.3644	22.847	20.4968	69.8471	80.632	63.3656	80.9169	84.4753	82.0883
ENSMUSG00000004771	Rab11a	1455.76	-0.0783981	0.0670756	-1.1688	0.242484	0.461731	1323.79	-0.181889	0.0736275	-2.47039	0.0134966	0.181229	901.598	0.107496	0.0578717	1.85748	0.0632424	0.30893	1415.7	1402.46	1245.82	1584.92	1392.66	1517.27	1188.3	1219.66	1405.66	1643.47	1475.28	1518.17	1253.26	1527.61	1447.56	1561.51	1353.39	1345.23	1607.94	1633.15	1553.22	1902.04	1248.34	1489.43	1060.03	1225.44	1098.62	1627.44	1181.54	1334.44
ENSMUSG00000004788	Eif2b2	122.675	0.230057	0.0712275	3.22988	0.0012384	0.0122489	297.686	0.0644268	0.0705738	0.912899	0.361296	0.656308	141.35	0.0163552	0.0667467	0.245034	0.80643	0.931411	126.288	129.522	127.001	151.32	164.878	125.741	140.218	125.838	138.765	102.461	121.786	128.172	93.7992	108.795	121.909	106.746	126.786	125.359	101.967	101.986	114.941	123.362	112.331	123.835	310.888	299.85	332.241	346.931	351.24	306.33
ENSMUSG00000004789	Dlst	393.205	0.123342	0.0558861	2.20703	0.027312	0.111387	382.578	-0.0926443	0.0589631	-1.57122	0.11613	0.416881	207.839	0.117732	0.057777	2.0377	0.0415801	0.245784	395.844	414.964	442.578	446.868	413.797	404.466	370.253	418.999	337.91	430.335	409.112	446.391	342.628	363.396	388.745	420.37	365.265	375.345	366.689	322.495	332.616	401.556	383.957	440.681	352.659	348.566	355.361	457.181	374.581	370.399
ENSMUSG00000004791	Pgf	6.80749	0.905481	0.299693	3.02136	0.00251639	0.020942	22.1047	-0.121648	0.178318	-0.682198	0.495114	0.749825	113.479	-0.0730504	0.146125	-0.499916	0.617134	0.852848	8.48996	9.89974	4.94808	5.51689	11.2053	14.6698	5.16932	15.9026	12.7113	4.09843	10.2096	4.41971	3.9083	4.48637	7.67259	4.72326	5.0312	5.13167	3.9218	0	3.05152	3.77639	10.1542	4.27017	26.0215	15.1185	35.9643	12.1375	24.4534	25.0269
ENSMUSG00000004798	Ulk2	71.5686	0.173622	0.0854883	2.03094	0.0422608	0.149803	874.435	-0.0831611	0.0607415	-1.3691	0.170968	0.482811	217.006	0.0459699	0.0586682	0.783558	0.433299	0.743703	79.5934	81.6729	83.5676	67.7789	76.8365	73.3488	82.7092	81.5873	63.5566	49.1812	88.2399	72.9252	74.2577	70.6604	67.3483	79.3507	64.3994	65.2455	65.6902	52.371	66.1163	62.9399	83.1378	64.9066	766.264	869.314	793.782	968.98	794.735	867.934
ENSMUSG00000004814	Ccl24	31.9893	0.044361	0.145623	0.304629	0.760649	0.881482	#N/A	#N/A	#N/A	#N/A	#N/A	#N/A	#N/A	#N/A	#N/A	#N/A	#N/A	#N/A	24.4086	35.4741	42.8833	33.8895	41.6198	27.2438	25.2004	40.7936	31.7783	24.5906	37.192	19.8887	36.4775	25.7967	30.6904	42.5093	34.2122	41.0533	35.2962	23.4291	25.4293	23.9171	42.5209	21.3508	2.7391	3.35967	3.42517	2.02292	1.11152	0
ENSMUSG00000004815	Dgkq	84.4489	-0.364944	0.125981	-2.89681	0.00376978	0.0282642	116.957	0.323664	0.128174	2.52518	0.0115638	0.175042	64.4615	0.104324	0.103803	1.00502	0.314889	0.651271	73.2259	81.6729	104.459	58.3214	64.0304	66.0139	69.7859	72.5989	57.201	69.6733	71.467	101.653	66.4411	100.943	93.7762	78.4061	115.718	156.882	82.3578	85.4474	85.4426	90.6334	78.6954	101.63	167.085	133.547	167.833	59.6762	153.389	114.123
ENSMUSG00000004821	Tmed11	#N/A	#N/A	#N/A	#N/A	#N/A	#N/A	#N/A	#N/A	#N/A	#N/A	#N/A	#N/A	#N/A	#N/A	#N/A	#N/A	#N/A	#N/A	0	0	0	0	0.80038	0	0	0	0	0	0	0	0	0	0	0	0	0	0	0	0	0	0	0	0	0	0	0	0	0
ENSMUSG00000004837	Grap	10.9636	0.330119	0.212727	1.55184	0.1207	0.297694	34.147	0.0138045	0.137238	0.100588	0.919877	0.969564	77.775	0.134711	0.107636	1.25154	0.210739	0.542085	10.6124	15.6746	8.79658	11.0338	12.8061	11.5262	12.2771	13.1369	13.7706	12.2953	10.9388	17.6788	9.11936	3.36478	12.7877	8.50186	9.05616	8.06405	15.6872	5.51274	6.10304	6.29399	15.2314	12.8105	32.1845	36.1164	40.2457	43.4928	35.5686	27.0291
ENSMUSG00000004842	Pou1f1	#N/A	#N/A	#N/A	#N/A	#N/A	#N/A	#N/A	#N/A	#N/A	#N/A	#N/A	#N/A	#N/A	#N/A	#N/A	#N/A	#N/A	#N/A	0	0	0.549787	0	0	0	0	0	0	0	0	0	0	0	0	0	1.00624	0.733096	0	0	0	1.2588	0	0.854034	0	0	0	0	0	0
ENSMUSG00000004843	Chmp2b	577.828	-0.00977126	0.048829	-0.200112	0.841393	0.924055	580.281	-0.127716	0.0476881	-2.67816	0.00740271	0.152075	563.608	0.0419272	0.0578348	0.724947	0.468484	0.769538	594.297	572.535	513.501	632.866	616.293	527.064	540.194	585.631	522.224	643.454	560.797	623.179	485.932	626.971	604.43	551.676	624.875	589.409	575.524	595.376	579.789	611.775	502.635	585.013	509.473	552.665	476.098	630.141	532.417	573.617
ENSMUSG00000004846	Plod3	53.953	0.22733	0.0986184	2.30515	0.0211582	0.0938788	91.7719	0.110205	0.0921749	1.19561	0.231849	0.540996	267.741	-0.104094	0.0611798	-1.70144	0.0888597	0.361007	65.7972	51.9737	56.0782	51.2283	62.4297	67.0618	57.5087	54.622	58.2603	81.9686	51.7771	48.6168	52.1106	53.8365	42.6255	61.4023	36.2246	49.8505	55.8857	42.7237	45.7728	46.5755	58.3869	41.8477	82.1731	80.632	112.174	101.146	98.9251	86.0926
ENSMUSG00000004849	Ap1s1	253.388	-0.0718943	0.0603846	-1.19061	0.233808	0.452594	394.715	0.00390848	0.0555119	0.070408	0.943869	0.977135	194.167	-0.0990848	0.0714359	-1.38704	0.165428	0.484664	226.045	235.119	261.698	256.141	232.911	261.96	243.604	260.664	224.567	237.709	239.925	285.071	260.553	250.115	252.343	210.657	319.984	281.509	258.839	239.804	254.293	285.747	232.913	268.167	380.051	402.32	409.307	409.642	465.726	362.39
ENSMUSG00000004864	Mapk13	99.4155	-0.139847	0.090867	-1.53903	0.123796	0.3023	#N/A	#N/A	#N/A	#N/A	#N/A	#N/A	33.9032	-0.0727619	0.127169	-0.572165	0.56721	0.829582	94.4508	100.647	117.105	90.6346	85.6407	96.4013	100.156	85.0444	84.7422	106.559	102.096	70.7154	69.0466	90.8491	105.711	102.022	96.5991	122.427	107.85	124.037	133.25	84.3394	111.062	104.192	0.684776	0.839917	0.856292	1.01146	1.11152	2.00215
ENSMUSG00000004865	Srpk1	193.703	-0.110514	0.0718565	-1.53798	0.124053	0.302737	496.906	0.104228	0.0565908	1.84179	0.0655062	0.334888	295.534	-0.029512	0.0632184	-0.466826	0.640624	0.865987	158.125	168.296	225.412	174.176	188.89	203.281	184.157	177.003	169.484	196.725	185.231	212.146	152.424	181.698	198.635	191.764	232.441	244.121	185.305	208.106	210.555	216.513	192.296	191.304	540.288	531.667	509.494	406.608	470.172	527.568
ENSMUSG00000004872	Pax3	#N/A	#N/A	#N/A	#N/A	#N/A	#N/A	27.2879	0.0195828	0.151763	0.129035	0.89733	0.961601	#N/A	#N/A	#N/A	#N/A	#N/A	#N/A	0	0	0	0	0.80038	0	0	0	0	0	0.729255	0	0	0	0	0	0	0.733096	0	0	0	0	0	0	32.1845	22.6778	24.8325	30.3438	30.011	25.0269
ENSMUSG00000004880	Lbr	235.723	0.209394	0.059573	3.51492	0.000439889	0.00555478	134.333	-0.123549	0.0720235	-1.71539	0.0862731	0.371092	115.379	-0.0529782	0.0741448	-0.714524	0.474903	0.774023	238.78	251.619	277.092	259.294	249.719	243.099	272.682	216.414	228.804	340.17	250.134	225.405	211.048	210.86	235.293	233.329	217.348	196.47	196.09	192.946	244.122	210.219	237.355	217.779	121.205	110.029	113.031	141.605	127.825	152.164
ENSMUSG00000004885	Crabp2	#N/A	#N/A	#N/A	#N/A	#N/A	#N/A	42.0645	-0.458074	0.14335	-3.19549	0.00139592	0.0726902	170.405	-0.355113	0.0958626	-3.7044	0.000211896	0.00959	0	0	4.39829	2.36438	1.60076	3.14352	1.9385	1.38284	2.11855	0	1.45851	0	2.60553	1.12159	0.852511	2.83395	2.01248	3.66548	0	2.75637	1.01717	1.2588	0.63464	1.70807	32.1845	46.1954	31.6828	26.298	27.7879	24.0259
ENSMUSG00000004891	Nes	57.931	0.196297	0.113057	1.73627	0.0825168	0.233466	183.529	0.22004	0.0848225	2.59412	0.0094834	0.16449	12.4666	0.348888	0.206005	1.69359	0.0903428	0.3637	81.7159	54.4486	63.2254	49.652	48.0228	57.6312	73.0167	67.0675	52.9639	81.9686	56.1526	64.0858	44.2941	47.1069	47.7406	72.7382	46.287	41.7864	56.8661	50.9928	57.9789	54.1283	74.8875	45.2638	185.574	194.021	171.258	251.854	187.846	228.246
ENSMUSG00000004892	Bcan	#N/A	#N/A	#N/A	#N/A	#N/A	#N/A	274.594	-0.127942	0.0819253	-1.56169	0.118362	0.420118	#N/A	#N/A	#N/A	#N/A	#N/A	#N/A	0	0	0	0	0.80038	1.04784	0	1.38284	1.05928	0	0	0	1.30277	0	0	0.944651	0	0	0	0	1.01717	0	0.63464	0.854034	308.834	255.335	304.84	267.026	314.559	241.26
ENSMUSG00000004894	Hapln2	#N/A	#N/A	#N/A	#N/A	#N/A	#N/A	#N/A	#N/A	#N/A	#N/A	#N/A	#N/A	#N/A	#N/A	#N/A	#N/A	#N/A	#N/A	0	0	0	0	0	0	0	0	0	0	0	0	0	0	0	0	0	0	0	0	0	0	0	0	2.05433	0.839917	0	0	1.11152	0
ENSMUSG00000004895	Prcc	20.1806	-0.0946005	0.150946	-0.626717	0.530844	0.727876	44.6515	-0.0726645	0.115114	-0.631238	0.527885	0.769309	22.5971	-0.201235	0.151423	-1.32896	0.183862	0.51064	15.9187	19.7995	17.5932	19.7032	24.8118	22.0046	15.508	14.5198	23.3041	16.3937	20.4191	24.3084	22.147	20.1887	20.4603	17.9484	19.1186	21.9929	20.5895	20.6728	20.3435	31.4699	19.6738	15.3726	40.4018	41.1559	36.8205	55.6304	40.0146	49.0528
ENSMUSG00000004896	Rrnad1	18.9696	-0.316039	0.189093	-1.67134	0.0946544	0.255169	55.4597	0.0537012	0.119874	0.44798	0.654168	0.847574	19.9104	0.179812	0.188133	0.955772	0.339187	0.671983	13.7962	18.9745	28.5889	11.0338	11.2053	17.8133	21.9696	18.6683	18.0077	8.19686	16.7729	13.2591	28.6609	17.9455	18.7552	9.44651	30.1872	33.7224	22.5504	17.9164	19.3263	17.6232	20.3085	20.4968	56.1516	53.7547	59.0841	36.4126	47.7953	37.0399
ENSMUSG00000004897	Hdgf	756.464	0.0808608	0.0543176	1.48867	0.136575	0.323072	1243.45	-0.044987	0.0593719	-0.757715	0.448621	0.722098	716.247	0.0471782	0.0499037	0.945384	0.344463	0.675348	792.75	836.528	705.926	732.17	694.73	847.703	819.984	656.847	751.028	926.245	792.7	799.968	741.274	705.482	780.9	736.828	728.518	596.007	684.355	786.943	713.038	837.1	765.376	719.096	1099.07	1094.41	1042.96	1513.15	1177.1	1269.37
ENSMUSG00000004902	Slc25a18	#N/A	#N/A	#N/A	#N/A	#N/A	#N/A	37.6509	-0.199622	0.1258	-1.58682	0.112554	0.412467	#N/A	#N/A	#N/A	#N/A	#N/A	#N/A	0	0	0	0	0	0	0	0	0	0	0	0	0	0	0	0	0	0	0	0	0	0	0	0	34.9236	30.237	26.545	38.4355	33.3455	44.0474
ENSMUSG00000004929	Thop1	18.2672	0.0954634	0.175538	0.543832	0.586557	0.770109	54.3054	0.114726	0.104461	1.09827	0.272088	0.577767	16.69	0.0070851	0.170632	0.0415226	0.966879	0.990546	19.1024	12.3747	15.394	18.1269	14.4068	23.0525	25.2004	21.434	15.8892	16.3937	18.2314	28.7281	10.4221	22.4319	15.3452	16.0591	17.1061	12.4626	15.6872	27.5637	13.2233	13.8468	27.9242	17.9347	53.4125	58.7942	50.5212	57.6533	55.5759	66.0711
ENSMUSG00000004931	Apba3	36.7137	-0.210742	0.442296	-0.476472	0.633738	0.805051	8.45972	-0.519327	0.376141	-1.38067	0.16738	NA	67.4087	-0.485529	0.284834	-1.7046	0.0882682	0.360146	20.1637	22.2744	21.4417	32.3132	12.8061	54.4877	9.04631	20.7425	13.7706	143.445	62.7159	13.2591	31.2664	34.7694	20.4603	18.893	36.2246	19.0605	20.5895	92.3384	13.2233	91.8922	8.88496	66.6146	5.47821	6.71934	2.56888	4.04585	1.11152	4.00431
ENSMUSG00000004933	Matk	#N/A	#N/A	#N/A	#N/A	#N/A	#N/A	45.7729	-0.0996755	0.12438	-0.801382	0.42291	0.704585	8.90459	-0.0303724	0.245707	-0.123612	0.901622	0.968141	0	0.824979	1.64936	1.57625	0	0	0.646165	1.38284	0	0	0	2.20986	1.30277	0	0	1.8893	1.00624	1.46619	0.980451	0	0	1.2588	0	0	45.1952	44.5156	47.096	25.2865	43.3492	39.042
ENSMUSG00000004934	Pias4	127.193	-0.0925324	0.0829682	-1.11528	0.264732	0.485368	122.804	0.0103587	0.0794169	0.130434	0.896223	0.961601	122.179	-0.153494	0.0855156	-1.79492	0.0726666	0.332735	127.349	107.247	115.455	111.914	112.854	118.406	105.971	107.861	150.417	213.118	117.41	114.912	117.249	134.591	130.434	116.192	128.799	122.427	126.478	148.844	121.044	162.385	104.716	135.791	117.781	136.906	109.605	110.249	124.49	121.13
ENSMUSG00000004936	Map2k1	189.692	-0.0665909	0.103287	-0.644718	0.51911	0.719482	149.713	-0.194452	0.108905	-1.78551	0.0741779	0.34947	421.269	-0.272074	0.0711313	-3.82495	0.000130797	0.00691579	183.595	212.02	160.538	208.854	182.487	221.094	142.156	161.792	139.825	192.626	210.025	207.726	165.451	218.711	177.322	201.211	180.117	156.882	172.559	259.099	178.005	275.677	145.967	198.136	133.531	122.628	118.168	177.006	120.044	118.127
ENSMUSG00000004937	Sgta	374.043	0.0567488	0.0637114	0.890717	0.373081	0.598158	1373.23	0.117213	0.0737631	1.58904	0.112051	0.412421	384.929	0.0735049	0.054497	1.34879	0.177405	0.502632	355.517	353.916	418.937	349.928	425.802	316.448	425.177	455.644	413.118	262.3	375.566	399.984	334.811	339.843	374.252	357.078	381.365	414.199	360.806	341.79	356.011	380.157	380.149	403.104	1525	1514.37	1709.16	1307.82	1622.82	1484.6
ENSMUSG00000004939	Nmrk2	#N/A	#N/A	#N/A	#N/A	#N/A	#N/A	#N/A	#N/A	#N/A	#N/A	#N/A	#N/A	#N/A	#N/A	#N/A	#N/A	#N/A	#N/A	0	0	0	0	0	0	0	0.691418	0	0	0	0	0	0	0	0	0	0	0	0	0	0	0	0	0	0	1.71258	0	0	0
ENSMUSG00000004945	Tmem242	236.544	0.143333	0.073214	1.95772	0.0502626	0.167663	491.004	0.0937683	0.0646482	1.45044	0.146936	0.456845	295.065	-0.0727358	0.0615066	-1.18257	0.23698	0.571509	220.739	221.094	230.361	246.684	265.726	218.999	222.281	251.676	298.716	319.678	228.986	274.022	162.846	219.832	205.455	234.274	240.491	189.139	203.934	248.073	244.122	260.571	236.721	231.443	470.441	519.069	536.039	506.742	534.64	499.538
ENSMUSG00000004947	Dtx2	19.8063	0.081634	0.153467	0.531932	0.594773	0.77602	45.6918	0.0495678	0.116175	0.426667	0.669622	0.856028	44.8564	-0.0854775	0.110994	-0.770108	0.441236	0.749269	25.4699	17.3246	18.6927	26.7963	24.8118	15.7176	16.8003	15.2112	20.1263	12.2953	21.1484	30.938	19.5415	20.1887	20.4603	18.893	19.1186	25.6583	16.6677	19.2946	17.2919	20.1408	19.0392	13.6645	50.6734	62.9938	42.8146	39.447	41.1262	57.0614
ENSMUSG00000004948	Zp3	#N/A	#N/A	#N/A	#N/A	#N/A	#N/A	#N/A	#N/A	#N/A	#N/A	#N/A	#N/A	#N/A	#N/A	#N/A	#N/A	#N/A	#N/A	1.06124	0	0	0	0	0	0	0	0	0	0	0	0	1.12159	0	0	0	0	0	0	0	0	0	0	2.05433	0	1.71258	2.02292	1.11152	0
ENSMUSG00000004951	Hspb1	86.0493	0.31452	0.124238	2.5316	0.0113542	0.0617409	20.9963	-0.404073	0.201354	-2.00678	0.0447726	0.289162	1558.97	-0.085819	0.0682779	-1.25691	0.208787	0.539183	84.8996	96.5225	79.719	116.643	136.065	96.4013	111.14	91.2671	103.809	57.378	86.7813	77.3449	74.2577	70.6604	85.2511	107.69	61.3806	60.8469	59.8075	52.371	90.5284	71.7514	110.427	81.9872	13.6955	19.3181	23.1199	16.1834	17.7843	13.014
ENSMUSG00000004952	Rasa4	19.6377	-0.407262	0.217668	-1.87103	0.0613413	0.191889	29.6663	0.426335	0.183895	2.31837	0.0204294	0.211938	9.33099	0.494913	0.285039	1.7363	0.0825112	0.351451	15.9187	11.5497	32.4374	12.61	10.4049	15.7176	19.385	21.434	7.41494	12.2953	20.4191	19.8887	23.4498	31.4046	23.0178	14.1698	22.1373	38.8541	19.609	22.051	19.3263	7.55278	20.3085	29.8912	34.2388	34.4366	43.6709	16.1834	50.0183	26.028
ENSMUSG00000004961	Syt5	15.8753	0.0746616	0.187377	0.398457	0.690294	0.840712	769.783	-0.238156	0.0564319	-4.22023	2.44053e-05	0.0100607	#N/A	#N/A	#N/A	#N/A	#N/A	#N/A	21.2249	14.0246	14.8442	18.1269	25.6122	10.4784	17.4465	22.1254	20.1263	8.19686	15.3144	4.41971	6.51383	17.9455	14.4927	18.893	18.1123	13.9288	19.609	15.16	12.2061	8.81158	20.3085	23.0589	690.254	677.813	631.087	778.825	678.026	796.858
ENSMUSG00000004980	Hnrnpa2b1	742.064	0.168881	0.0879938	1.91923	0.0549548	0.178534	1613.69	-0.0808728	0.114966	-0.703452	0.481774	0.742628	497.674	-0.0457111	0.0854259	-0.535097	0.592583	0.838431	632.502	740.831	849.97	857.482	781.971	950.391	702.382	669.984	700.182	1073.79	870.001	603.291	639.658	766.049	777.49	815.234	733.549	618	578.466	722.169	558.428	858.5	628.928	676.395	1325.73	1637	1369.21	1870.19	1401.62	1574.69
ENSMUSG00000004988	Fxyd4	#N/A	#N/A	#N/A	#N/A	#N/A	#N/A	#N/A	#N/A	#N/A	#N/A	#N/A	#N/A	21.2384	0.624742	0.412171	1.51574	0.129586	0.431974	0	0.824979	0	0	0	0	1.29233	0	1.05928	0	0.729255	0	1.30277	1.12159	0	0	0	2.19929	0	0	0	1.2588	0.63464	0.854034	0	0	0	1.01146	0	0
ENSMUSG00000004994	Ccdc130	19.1057	-0.100587	0.167306	-0.601215	0.547697	0.740307	45.7198	0.204152	0.127819	1.5972	0.110221	0.40963	55.9301	-0.0194505	0.102778	-0.189248	0.849899	0.948948	16.9799	15.6746	23.6408	12.61	14.4068	19.909	14.2156	23.5082	13.7706	32.7874	17.5021	22.0986	11.7249	24.6751	17.0502	22.6716	29.181	22.726	19.609	15.16	21.3606	17.6232	15.866	13.6645	52.7277	42.8358	65.0782	51.5845	53.3528	46.0496
ENSMUSG00000004996	Mri1	26.8415	0.143849	0.142278	1.01104	0.311997	0.537531	18.55	-0.00612493	0.162924	-0.0375937	0.970012	0.987661	28.4274	-0.080657	0.13902	-0.580182	0.561792	0.825116	21.2249	32.9991	26.3898	34.6776	32.0152	14.6698	27.1389	26.9653	36.0154	28.689	29.8995	24.3084	28.6609	20.1887	17.0502	33.0628	29.181	26.3914	22.5504	31.6982	27.4637	23.9171	19.0392	29.8912	20.5433	20.158	21.4073	20.2292	13.3382	15.0162
ENSMUSG00000005034	Prkacb	269.031	0.106147	0.0808161	1.31344	0.189036	0.397331	2820.27	0.0201369	0.0585497	0.343928	0.7309	0.885486	370.38	-0.0379668	0.0489963	-0.774891	0.438404	0.747833	347.027	295.342	252.352	304.217	288.137	270.343	283.02	276.567	300.835	241.807	265.449	209.936	336.114	223.197	254.048	235.218	290.803	232.391	288.252	250.83	282.774	205.184	308.435	213.508	3036.98	2628.94	2875.43	2600.47	3021.1	2840.06
ENSMUSG00000005043	Sgsh	45.2933	0.185172	0.126873	1.4595	0.144427	0.33564	29.1927	0.10486	0.152168	0.689106	0.490757	0.747805	43.1932	0.255661	0.130311	1.96192	0.0497713	0.269748	58.3685	45.3738	35.1863	44.1351	56.0266	36.6744	49.7547	61.5362	40.2525	45.0827	45.2138	61.876	46.8996	62.8092	41.773	34.9521	39.2434	26.3914	46.0812	31.6982	47.8071	41.5403	46.3287	41.8477	35.6083	33.5967	32.5391	42.4814	28.8995	41.0442
ENSMUSG00000005045	Chd5	12.0515	-0.0333502	0.238946	-0.139572	0.888998	0.947319	693.629	-0.00520023	0.0778297	-0.0668155	0.946729	0.97826	#N/A	#N/A	#N/A	#N/A	#N/A	#N/A	20.1637	13.1997	13.7447	5.51689	12.8061	9.43056	8.40015	4.83992	23.3041	12.2953	9.48031	11.0493	20.8443	14.5807	11.9351	14.1698	7.04368	8.79715	12.7459	13.7818	12.2061	3.77639	13.9621	11.1024	725.177	613.979	686.746	636.209	751.386	705.759
ENSMUSG00000005054	Cstb	327.286	-0.0833333	0.119856	-0.69528	0.48688	0.695726	78.5315	-0.25936	0.175225	-1.48016	0.138831	0.446545	1150.38	-0.198635	0.114464	-1.73535	0.0826786	0.351829	298.21	367.941	229.261	402.733	274.53	360.457	225.512	271.036	282.827	459.024	349.313	307.17	277.489	335.357	308.609	318.348	353.19	299.836	328.451	472.717	258.362	480.861	229.105	362.964	64.3689	73.9127	50.5212	96.0888	46.6837	44.0474
ENSMUSG00000005057	Sh2b2	8.28873	0.212647	0.280589	0.757859	0.448536	0.661985	222.803	0.242709	0.103122	2.35361	0.018592	0.204645	94.8702	-0.118831	0.0937232	-1.26789	0.204838	0.534283	12.7349	5.77485	11.5455	11.0338	6.40304	5.2392	13.5695	9.67985	7.41494	12.2953	2.18776	11.0493	3.9083	5.60797	5.11506	10.3912	9.05616	13.1957	13.7263	4.13455	3.05152	6.29399	12.0582	3.41614	223.237	259.534	335.666	204.315	268.987	219.236
ENSMUSG00000005069	Pex5	31.2018	-0.217026	0.148545	-1.46101	0.144013	0.334918	60.9873	-0.100445	0.114787	-0.87506	0.381541	0.673598	109.979	-0.180262	0.0955678	-1.88622	0.0592649	0.296214	35.0211	36.2991	29.6885	22.8557	25.6122	39.8179	24.5543	20.0511	22.2448	32.7874	32.0872	24.3084	39.083	30.283	33.2479	34.0075	54.337	28.5907	33.3353	33.0764	22.3778	46.5755	22.847	25.621	56.8364	43.6757	57.3715	78.894	43.3492	54.0582
ENSMUSG00000005078	Jkamp	196.448	-0.0429105	0.0569	-0.754138	0.450766	0.664028	654.31	-0.017102	0.0363053	-0.471059	0.637599	0.837128	462.268	-0.141598	0.0530922	-2.66703	0.00765258	0.0962369	176.167	201.295	181.979	191.515	177.684	193.85	197.08	195.671	216.093	172.134	201.274	212.146	207.14	181.698	206.308	190.82	162.005	214.064	199.031	223.266	199.366	213.996	185.95	213.508	607.396	614.819	649.069	620.026	630.23	628.677
ENSMUSG00000005087	Cd44	149.881	0.0778395	0.0870977	0.893704	0.37148	0.596616	48.5866	-0.389599	0.136523	-2.85372	0.0043211	0.124566	299.623	-0.453292	0.14955	-3.03104	0.00243711	0.0472491	154.942	157.571	150.642	167.871	169.681	190.707	154.434	118.232	165.247	114.756	168.458	121.542	158.937	121.132	151.747	193.654	171.061	121.694	135.302	157.113	136.301	124.621	163.737	127.251	39.0322	37.7963	24.8325	55.6304	35.5686	47.0506
ENSMUSG00000005089	Slc1a2	4.88801	0.526022	0.321898	1.63412	0.102233	NA	975.039	-0.0880102	0.0604087	-1.45691	0.14514	0.45485	#N/A	#N/A	#N/A	#N/A	#N/A	#N/A	9.5512	7.42481	3.84851	3.15251	4.80228	8.38272	6.46165	6.91418	5.29639	0	6.56329	6.62957	2.60553	1.12159	3.41004	6.61256	9.05616	5.13167	3.9218	4.13455	5.08587	0	6.3464	0.854034	953.208	891.992	893.969	872.891	894.772	1002.08
ENSMUSG00000005102	Eif2ak4	58.1242	-0.178124	0.100962	-1.76427	0.0776867	0.224167	95.6835	0.0222438	0.0764385	0.291003	0.771049	0.905992	78.1934	-0.0463181	0.0911389	-0.508214	0.611303	0.849876	52.001	58.5735	61.5761	65.4146	40.019	54.4877	54.2779	51.1649	52.9639	45.0827	63.4452	48.6168	63.8355	75.1468	46.8881	69.9042	58.3619	65.9786	47.0616	56.5056	76.288	65.4575	65.3679	56.3662	99.2925	112.549	86.4855	78.894	92.256	88.0948
ENSMUSG00000005103	Wdr1	323.188	0.0851472	0.0515039	1.65322	0.0982868	0.26128	332.966	-0.118489	0.0631203	-1.8772	0.0604909	0.326022	509.125	-0.108922	0.0477677	-2.28024	0.0225936	0.177619	354.456	320.917	324.374	349.14	349.766	319.591	321.79	309.064	340.028	352.465	352.23	302.75	295.728	290.493	317.986	315.514	361.24	305.701	281.389	277.015	318.375	329.805	293.838	371.505	275.965	311.609	284.289	376.264	290.106	331.357
ENSMUSG00000005107	Slc2a9	20.4666	-0.286719	0.169642	-1.69014	0.0910013	0.248632	#N/A	#N/A	#N/A	#N/A	#N/A	#N/A	5.84553	-0.0642396	0.290197	-0.221366	0.824808	0.938456	16.9799	17.3246	20.8919	26.0082	17.6084	15.7176	17.4465	12.4455	19.067	20.4922	13.8558	24.3084	26.0553	11.2159	17.0502	23.6163	21.131	24.1922	25.4917	27.5637	25.4293	18.882	13.3274	35.0154	4.79343	5.0395	3.42517	7.08023	5.55759	3.00323
ENSMUSG00000005124	Wisp1	61.5554	0.524904	0.115718	4.53605	5.73167e-06	0.000179895	21.9916	-0.0172778	0.155896	-0.110828	0.911752	0.96629	79.5632	-0.282599	0.142699	-1.98039	0.0476596	0.263728	85.9608	58.5735	78.0697	68.5671	71.2338	78.588	89.1708	70.5246	58.2603	90.1655	67.0915	59.6661	37.7802	51.5933	59.6757	61.4023	37.2309	33.7224	42.1594	44.1019	63.0647	49.0931	66.6372	54.6582	15.7498	15.9584	20.551	20.2292	20.0073	22.0237
ENSMUSG00000005125	Ndrg1	3116.12	0.0659177	0.0793711	0.8305	0.406256	0.627289	432.432	-0.192447	0.0734665	-2.61952	0.00880545	0.162049	2427.66	-0.0927587	0.0625025	-1.48408	0.137788	0.444171	3289.86	3346.94	2829.2	3221.08	2860.56	2829.17	3077.69	2589.36	3558.11	3799.25	2969.53	3889.35	3193.08	3955.86	2797.94	2594.01	2431.08	2678	2694.28	3229.09	2832.83	3694.57	3143.37	3267.53	383.474	442.636	368.205	390.424	340.124	390.42
ENSMUSG00000005131	4930550C14Rik	#N/A	#N/A	#N/A	#N/A	#N/A	#N/A	#N/A	#N/A	#N/A	#N/A	#N/A	#N/A	#N/A	#N/A	#N/A	#N/A	#N/A	#N/A	6.36747	0.824979	1.09957	1.57625	0.80038	0	0	1.38284	0	0	0.729255	4.41971	0	1.12159	1.70502	0.944651	2.01248	2.19929	0	1.37818	1.01717	1.2588	2.53856	0	2.7391	0	0.856292	1.01146	1.11152	1.00108
ENSMUSG00000005142	Man2b1	226.348	-0.0195661	0.0863382	-0.226622	0.820718	0.913036	62.9162	-0.0535293	0.0937502	-0.570978	0.568014	0.793124	198.24	0.0999235	0.0665337	1.50185	0.133136	0.438557	218.616	227.694	194.075	222.252	237.713	226.334	233.912	219.871	233.041	278.693	196.899	216.566	160.24	234.413	213.128	193.654	181.123	261.715	274.526	330.764	244.122	202.666	208.162	221.195	62.3146	55.4345	72.7848	61.6992	54.4644	46.0496
ENSMUSG00000005148	Klf5	1071.49	-0.245583	0.0672292	-3.65293	0.000259268	0.00371045	102.873	-0.0981167	0.0960159	-1.02188	0.306838	0.610565	581.178	-0.0591855	0.0739077	-0.800803	0.423246	0.737136	943.447	1012.25	772.45	959.151	863.61	1033.17	1030.63	947.242	957.587	1245.92	1017.31	1001.06	1096.93	1185.52	1102.3	933.316	1270.88	1273.39	1201.05	1467.77	1204.33	1047.32	988.135	1156.36	92.4447	105.83	78.7788	97.1003	81.1408	78.084
ENSMUSG00000005150	Wdr83	53.4382	-0.148076	0.103856	-1.42578	0.153931	0.348658	148.856	0.184119	0.0963487	1.91096	0.0560094	0.315422	42.0226	-0.0718722	0.116693	-0.615907	0.537956	0.812183	56.246	53.6236	62.6757	47.2876	54.4259	48.2007	43.9392	41.4851	41.3118	53.2796	46.6723	64.0858	52.1106	52.7149	49.4456	49.1219	66.4118	65.2455	73.5338	53.7492	43.7385	51.6107	53.3098	58.0743	162.292	155.385	184.103	110.249	188.958	164.177
ENSMUSG00000005161	Prdx2	676.492	0.0984583	0.0513325	1.91805	0.0551044	0.178751	3345.15	0.00325701	0.0391957	0.0830961	0.933775	0.973445	504.844	0.0901102	0.055912	1.61164	0.10704	0.396882	632.502	627.809	675.688	712.467	752.357	647.565	731.459	741.2	712.894	737.718	662.164	766.82	766.027	652.768	671.778	744.385	605.757	564.484	594.153	651.881	615.39	634.434	658.122	672.979	3102.03	3303.39	3218.8	3713.08	3380.13	3673.95
ENSMUSG00000005198	Polr2a	135.396	-0.110579	0.0745512	-1.48326	0.138006	0.325447	180.589	0.133267	0.0668894	1.99234	0.0463332	0.293998	247.917	-0.10887	0.0664889	-1.63741	0.101545	0.386441	133.717	146.846	145.693	111.914	156.074	125.741	142.156	124.455	120.758	94.2639	135.641	110.493	127.671	122.254	136.402	119.026	150.936	167.879	160.794	135.062	144.439	134.691	151.044	151.164	168.455	199.9	172.971	197.235	195.627	202.218
ENSMUSG00000005202	Shbg	#N/A	#N/A	#N/A	#N/A	#N/A	#N/A	#N/A	#N/A	#N/A	#N/A	#N/A	#N/A	#N/A	#N/A	#N/A	#N/A	#N/A	#N/A	0	0	0	0	0	0	0	0	0	0	0	0	0	0	0.852511	0	1.00624	0	0	1.37818	0	0	0	0	0	0	0	0	0	0
ENSMUSG00000005204	Senp3	77.5132	-0.0938675	0.123085	-0.762622	0.445689	0.659657	173.335	0.102143	0.100908	1.01224	0.311424	0.613312	151.957	-0.471581	0.0921215	-5.11912	3.0696e-07	8.08329e-05	74.2871	72.5981	70.3727	84.3296	86.4411	79.6359	63.3242	61.5362	67.7938	106.559	40.109	108.283	72.9549	68.4172	72.4634	68.9596	125.78	88.7046	82.3578	75.8001	66.1163	79.3042	83.1378	60.6364	204.063	194.861	204.654	134.524	155.612	185.199
ENSMUSG00000005220	Corin	#N/A	#N/A	#N/A	#N/A	#N/A	#N/A	#N/A	#N/A	#N/A	#N/A	#N/A	#N/A	147.261	-0.489501	0.091001	-5.37907	7.48725e-08	2.71767e-05	0	0.824979	0.549787	1.57625	0.80038	1.04784	0.646165	2.07425	2.11855	0	0.729255	0	3.9083	1.12159	0	0.944651	3.01872	1.46619	1.9609	0	1.01717	1.2588	1.26928	0.854034	5.47821	5.0395	4.28146	6.06877	2.22304	2.00215
ENSMUSG00000005225	Plekha8	43.0567	0.189336	0.132485	1.42912	0.152971	0.347014	80.1273	-0.233177	0.144835	-1.60995	0.107408	0.404989	59.1919	-0.0394265	0.103425	-0.381207	0.70305	0.891692	53.0622	41.2489	48.931	47.2876	38.4183	55.5355	29.7236	42.8679	39.1933	77.8702	45.2138	39.7774	35.1747	35.891	40.068	59.513	39.2434	34.4555	33.3353	33.0764	28.4809	56.6459	31.0974	46.9719	73.271	72.2329	66.7908	94.0659	48.9068	74.0797
ENSMUSG00000005232	G6pc2	#N/A	#N/A	#N/A	#N/A	#N/A	#N/A	#N/A	#N/A	#N/A	#N/A	#N/A	#N/A	#N/A	#N/A	#N/A	#N/A	#N/A	#N/A	0	0.824979	0.549787	0	0	0	0	0	0	0	0	0	0	0	0	0	0	0	0.980451	0	0	0	0	0	0.684776	0	0.856292	2.02292	1.11152	1.00108
ENSMUSG00000005233	Spc25	216.017	0.224215	0.0783879	2.86032	0.00423209	0.0306946	197.891	0.21614	0.0756075	2.85871	0.00425368	0.124069	51.9853	0.0190299	0.111467	0.170723	0.864442	0.952809	209.065	239.244	223.213	241.955	243.316	218.999	233.912	234.391	243.634	192.626	235.549	271.812	234.498	211.981	220.8	203.1	155.967	148.085	175.501	188.811	231.916	205.184	250.048	169.953	223.922	227.617	232.055	207.35	236.753	248.267
ENSMUSG00000005237	Dnah2	111.873	-0.362373	0.0942354	-3.8454	0.000120356	0.00202953	12.4705	0.109635	0.197695	0.554569	0.57919	NA	#N/A	#N/A	#N/A	#N/A	#N/A	#N/A	102.941	94.8726	94.5633	89.8465	124.859	74.3967	84.6477	114.775	88.9793	86.067	99.9079	119.332	122.46	144.686	109.974	89.7419	122.761	171.544	148.048	119.902	115.958	118.327	108.523	137.499	11.6412	13.4387	18.8384	10.1146	15.5612	12.0129
ENSMUSG00000005251	Ripk4	51.1702	0.0419282	0.100737	0.416213	0.677254	0.832622	4.34628	-0.461419	0.352101	-1.31047	0.190035	NA	71.1551	0.284426	0.10095	2.8175	0.0048399	0.0727068	53.0622	60.2234	47.8314	58.3214	44.8213	55.5355	53.6317	44.9422	52.9639	53.2796	44.4846	57.4562	31.2664	62.8092	46.0356	41.5647	50.312	46.9181	64.7097	53.7492	53.9102	49.0931	48.8673	52.0961	4.10865	2.51975	4.28146	7.08023	5.55759	2.00215
ENSMUSG00000005262	Ufd1	167.8	-0.0510421	0.0645457	-0.790791	0.429066	0.646824	517.199	-0.0353095	0.0456911	-0.772786	0.439649	0.716419	333.969	0.0281757	0.0514148	0.548008	0.583687	0.8356	161.309	140.246	158.339	167.871	171.281	170.798	159.603	168.015	156.773	168.036	156.79	209.936	169.36	160.388	188.405	170.037	155.967	164.213	200.012	161.248	200.383	163.644	158.66	145.186	470.441	487.992	504.356	517.868	500.183	522.562
ENSMUSG00000005267	Zfp287	12.1997	0.222816	0.211781	1.05211	0.29275	0.517304	101.726	0.0222468	0.07216	0.308298	0.757856	0.899188	9.07898	0.388005	0.231126	1.67876	0.0931989	0.370643	18.0412	16.4996	13.7447	11.8219	16.808	19.909	11.631	12.4455	20.1263	0	10.2096	2.20986	16.936	12.3375	9.37762	12.2805	11.0686	15.395	7.8436	12.4037	7.12021	3.77639	17.1353	13.6645	112.303	101.63	109.605	93.0545	101.148	94.1013
ENSMUSG00000005268	Prlr	740.999	-0.276907	0.0589641	-4.6962	2.65044e-06	9.56521e-05	32.0594	-0.0029931	0.138444	-0.0216195	0.982751	0.993111	94.8071	0.272859	0.178862	1.52553	0.127128	0.428546	652.666	682.257	567.929	641.536	676.321	649.661	694.628	632.647	634.507	778.702	671.644	775.659	848.101	880.451	772.375	621.581	749.649	854.056	849.07	923.384	891.044	834.583	685.411	813.04	29.4454	46.1954	33.3954	26.298	34.457	28.0302
ENSMUSG00000005299	Letm1	148.469	0.00880722	0.0747372	0.117842	0.906193	0.955844	474.739	0.015018	0.0502415	0.298915	0.765005	0.90276	179.786	0.0314372	0.0654915	0.480019	0.631214	0.861264	164.493	150.971	146.793	143.439	142.468	135.171	156.372	179.077	119.698	139.347	137.829	174.579	128.974	125.618	136.402	154.923	133.83	141.487	142.165	130.928	166.816	168.679	167.545	175.077	454.691	472.873	467.535	452.123	507.964	505.544
ENSMUSG00000005312	Ubqln1	462.767	0.0423446	0.0453894	0.932917	0.350863	0.577389	1149.04	-0.115744	0.0633934	-1.82581	0.0678795	0.339536	789.434	0.0481474	0.041084	1.17192	0.241228	0.576354	484.989	468.588	433.232	452.385	441.81	483.054	441.331	430.062	505.275	528.698	444.846	565.723	399.949	464.34	453.536	498.776	440.733	456.719	445.125	482.365	434.333	424.215	466.46	457.762	1036.75	1007.06	974.46	1288.6	955.905	1131.22
ENSMUSG00000005320	Fgfr4	7.60083	-0.431731	0.251666	-1.7155	0.0862545	0.239861	#N/A	#N/A	#N/A	#N/A	#N/A	#N/A	#N/A	#N/A	#N/A	#N/A	#N/A	#N/A	12.7349	5.77485	5.49787	6.30502	7.20342	6.28704	5.16932	5.53134	8.47422	4.09843	5.83404	4.41971	9.11936	8.97275	9.37762	3.77861	16.0998	8.79715	10.785	6.89092	12.2061	5.03519	8.88496	5.1242	0.684776	0	0.856292	1.01146	1.11152	1.00108
ENSMUSG00000005338	Cadm3	23.4223	0.032646	0.167669	0.194705	0.845624	0.925798	1699.42	-0.0374588	0.0784513	-0.477478	0.633022	0.834603	#N/A	#N/A	#N/A	#N/A	#N/A	#N/A	28.6536	33.8241	15.394	24.4319	26.4125	16.7654	26.4928	22.1254	31.7783	16.3937	18.9606	19.8887	22.147	14.5807	21.3128	33.0628	19.1186	16.8612	24.5113	35.8328	14.2404	28.9523	29.8281	20.4968	2024.88	1610.96	1765.67	1626.43	1662.83	1857
ENSMUSG00000005339	Fcer1a	#N/A	#N/A	#N/A	#N/A	#N/A	#N/A	#N/A	#N/A	#N/A	#N/A	#N/A	#N/A	#N/A	#N/A	#N/A	#N/A	#N/A	#N/A	0	0	0	0	0	0	0	0	0	0	0	0	0	0	0	0	0	0	0	0	0	0	0	0	0	0	0	0	0	1.00108
ENSMUSG00000005354	Txn2	295.377	0.0934314	0.0536544	1.74135	0.0816215	0.231776	380.608	0.104393	0.0546404	1.91054	0.0560636	0.315575	183.312	0.0216948	0.0574321	0.377747	0.705618	0.892449	304.577	284.618	299.634	308.946	324.954	265.104	330.19	320.126	307.19	311.481	276.388	333.688	282.7	294.979	300.084	303.233	230.429	299.103	259.819	268.746	273.62	304.629	302.089	301.474	388.268	391.401	405.882	398.516	397.923	417.449
ENSMUSG00000005355	Casp14	#N/A	#N/A	#N/A	#N/A	#N/A	#N/A	#N/A	#N/A	#N/A	#N/A	#N/A	#N/A	9.91638	0.152445	0.256588	0.594123	0.55243	0.820908	0	0.824979	1.09957	0	0	0	1.29233	0	0	0	1.45851	2.20986	0	0	0	1.8893	0	1.46619	1.9609	0	1.01717	0	0	1.70807	0	0	0	0	0	0
ENSMUSG00000005357	Slc1a6	#N/A	#N/A	#N/A	#N/A	#N/A	#N/A	197.628	0.145872	0.101732	1.43389	0.151603	0.462704	#N/A	#N/A	#N/A	#N/A	#N/A	#N/A	4.24498	4.94987	2.19915	2.36438	4.0019	3.14352	3.23083	2.76567	6.35566	0	4.37553	6.62957	2.60553	4.48637	0.852511	0.944651	0	0.733096	0.980451	1.37818	2.03435	0	6.3464	3.41614	228.715	220.898	234.624	158.799	271.21	188.203
ENSMUSG00000005360	Slc1a3	4.42082	0.597993	0.332566	1.79812	0.0721587	NA	1066.36	-0.197384	0.0609559	-3.23815	0.00120309	0.0670206	9.08032	0.00159913	0.259842	0.00615426	0.99509	0.998034	6.36747	5.77485	6.59744	3.94064	4.80228	6.28704	5.16932	2.07425	6.35566	4.09843	6.56329	6.62957	2.60553	2.24319	1.70502	10.3912	2.01248	3.66548	0.980451	4.13455	2.03435	2.51759	5.71176	3.41614	942.251	935.667	933.358	1085.3	927.006	968.042
ENSMUSG00000005362	Crbn	52.1488	-0.258445	0.107756	-2.39842	0.0164661	0.0799304	72.8286	0.0751271	0.0908139	0.827264	0.408088	0.694448	56.8722	-0.137265	0.106553	-1.28824	0.197663	0.525752	45.6335	51.9737	46.1821	41.7707	46.4221	58.6791	45.8777	42.8679	45.5489	40.9843	47.4016	53.0365	66.4411	52.7149	63.0858	58.5684	62.3869	62.3131	56.8661	64.7747	57.9789	54.1283	31.0974	54.6582	66.4232	62.1539	74.4974	70.8023	67.8026	98.1056
ENSMUSG00000005364	Il5ra	#N/A	#N/A	#N/A	#N/A	#N/A	#N/A	#N/A	#N/A	#N/A	#N/A	#N/A	#N/A	8.80886	1.06036	0.7279	1.45675	0.145187	0.455574	0	0	0	0	0	0	0	0	0	0	0	0	0	1.12159	0	0	0	1.46619	0	0	0	0	0	0	0	1.67983	0	1.01146	0	0
ENSMUSG00000005370	Msh6	83.9976	0.302942	0.0932365	3.24917	0.00115741	0.0116424	152.227	-0.0524388	0.132043	-0.397134	0.691269	0.86703	63.1653	-0.00797473	0.0937248	-0.0850866	0.932193	0.978303	98.6958	120.447	83.0178	82.7534	100.048	78.588	88.5246	96.1071	78.3865	106.559	85.3228	97.2336	62.5328	68.4172	78.431	84.074	83.5179	81.3736	70.5924	99.2293	58.9961	75.5278	57.7522	79.4251	154.075	187.301	108.749	186.109	120.044	131.141
ENSMUSG00000005371	Fbxo11	167.97	-0.00414513	0.0638516	-0.0649183	0.948239	0.975777	778.835	0.0685848	0.0532642	1.28763	0.197874	0.511199	358.777	-0.0402853	0.0550653	-0.731592	0.464418	0.766393	156.003	157.571	183.079	159.99	136.865	147.745	170.588	170.089	188.551	172.134	181.584	196.677	174.571	161.509	160.272	190.82	146.911	174.477	160.794	162.626	150.542	169.938	182.142	175.077	911.436	786.162	739.836	775.791	711.371	819.882
ENSMUSG00000005373	Mlxipl	21.3978	-0.185637	0.226135	-0.82091	0.411697	0.63176	#N/A	#N/A	#N/A	#N/A	#N/A	#N/A	#N/A	#N/A	#N/A	#N/A	#N/A	#N/A	21.2249	21.4494	34.0868	14.1863	12.0057	23.0525	16.1541	17.9769	16.9484	32.7874	16.7729	15.469	22.147	8.97275	21.3128	15.1144	25.156	48.3843	33.3353	24.8073	16.2748	11.3292	14.5967	29.8912	4.79343	1.67983	5.99404	1.01146	3.33455	3.00323
ENSMUSG00000005374	Tbl2	79.9659	-0.154238	0.0913208	-1.68897	0.091225	0.249033	96.7323	0.144101	0.0838926	1.71768	0.0858552	0.37073	99.929	-0.0777194	0.078001	-0.99639	0.319061	0.654396	78.5321	70.9482	87.9658	71.7196	84.0399	52.392	101.448	85.0444	63.5566	53.2796	77.301	68.5055	93.7992	76.2684	92.0711	85.0186	97.6053	90.9038	81.3774	75.8001	87.4769	71.7514	87.5803	84.5493	98.6077	95.7505	101.042	95.0774	113.375	98.1056
ENSMUSG00000005378	Bud23	55.5013	0.241798	0.106499	2.27042	0.0231819	0.0995795	92.861	-0.0899364	0.07542	-1.19247	0.233075	0.542482	61.3083	-0.00310203	0.0895805	-0.0346284	0.972376	0.991953	58.3685	61.0484	63.7752	66.2027	76.0361	58.6791	55.5702	48.3992	60.3788	40.9843	62.7159	66.2957	45.5968	54.9581	55.4132	54.7898	35.2184	39.5872	54.9052	39.9674	67.1334	55.3871	63.464	46.9719	82.8579	88.1913	94.1921	86.9857	80.0293	99.1066
ENSMUSG00000005397	Nid1	295.747	0.0340378	0.0822783	0.41369	0.679101	0.833972	245.033	-0.0471184	0.0825506	-0.570782	0.568148	0.793124	1446.16	-0.151018	0.049189	-3.07016	0.00213941	0.0433368	362.946	348.141	246.854	301.853	335.359	273.486	257.82	291.087	329.435	274.595	301.182	260.763	371.288	280.398	325.659	291.897	262.629	237.523	321.588	301.822	287.86	289.523	328.744	214.362	256.106	218.378	187.528	261.969	203.408	240.259
ENSMUSG00000005410	Mcm5	145.964	0.313387	0.0767361	4.08397	4.42736e-05	0.000900786	153.828	0.132391	0.0821906	1.61078	0.107228	0.404789	12.6904	0.278424	0.200187	1.39082	0.164279	0.483831	132.656	140.246	158.339	160.778	195.293	170.798	191.911	162.483	175.84	131.15	153.144	161.319	118.552	123.375	147.484	155.867	124.774	125.359	146.087	106.12	106.803	151.056	147.871	115.295	152.705	194.021	159.27	149.696	182.289	155.167
ENSMUSG00000005413	Hmox1	67.5859	0.000333176	0.108203	0.00307918	0.997543	0.999004	51.3679	0.0809891	0.11734	0.69021	0.490062	0.747484	430.267	-0.0528849	0.0837297	-0.631615	0.527639	0.807075	94.4508	71.7731	61.0263	63.0502	68.8327	55.5355	76.8937	73.9817	51.9046	36.8859	55.4234	97.2336	84.6798	51.5933	75.0209	68.0149	62.3869	59.3807	66.6706	56.5056	62.0476	88.1158	72.9836	67.4687	58.2059	42.8358	49.6649	52.596	57.7989	56.0603
ENSMUSG00000005417	Mprip	247.964	0.128191	0.091824	1.39606	0.162698	0.360531	1006.4	0.0801523	0.0423339	1.89334	0.058313	0.320372	719.877	0.000866008	0.0569749	0.0151998	0.987873	0.996251	244.086	249.144	313.928	273.48	288.137	256.721	273.974	273.11	290.242	155.74	261.803	212.146	201.929	209.738	255.753	256.001	241.498	317.43	216.68	186.055	234.967	205.184	319.224	213.508	966.219	1050.74	999.293	1046.86	1095.96	1045.12
ENSMUSG00000005442	Cic	101.192	0.058112	0.0754383	0.770325	0.441107	0.655689	540.712	0.258304	0.0764503	3.37871	0.000728259	0.0603437	132.301	0.0465864	0.0702343	0.6633	0.507138	0.794528	112.492	106.422	114.356	85.1177	114.454	108.975	98.2171	97.4899	98.5128	90.1655	102.825	106.073	95.1019	98.7002	92.0711	85.9633	129.805	104.1	95.1037	104.742	102.735	91.8922	101.542	91.3816	616.298	629.098	728.704	467.295	675.803	534.575
ENSMUSG00000005447	Pafah1b3	240.695	0.0132689	0.0704359	0.188382	0.850577	0.928098	1621.53	0.0831045	0.0593847	1.39943	0.161685	0.475461	117.161	0.32869	0.0806883	4.07358	4.62955e-05	0.00343507	220.739	211.195	234.759	279.785	308.146	207.472	282.374	255.133	226.685	155.74	220.964	278.442	234.498	224.319	230.178	236.163	222.379	275.644	235.308	267.368	235.984	236.654	244.971	251.086	1603.06	1611.8	1902.68	1760.95	1839.56	1774.91
ENSMUSG00000005465	Il27ra	#N/A	#N/A	#N/A	#N/A	#N/A	#N/A	#N/A	#N/A	#N/A	#N/A	#N/A	#N/A	#N/A	#N/A	#N/A	#N/A	#N/A	#N/A	0	0	0	0	0	0	0	0	1.05928	0	0	0	0	0	0	0	0	0	0	0	0	0	0.63464	0	0	0	0	0	0	0
ENSMUSG00000005469	Prkaca	195.465	-0.0550586	0.0665524	-0.827296	0.408069	0.628949	593.871	-0.230384	0.0771729	-2.9853	0.00283303	0.100749	154.763	-0.0389353	0.0720683	-0.540256	0.589021	0.83791	185.718	186.445	205.62	204.913	196.894	190.707	186.742	189.448	188.551	196.725	210.755	152.48	139.396	189.549	201.192	214.436	235.46	192.804	200.012	206.728	176.988	210.219	192.931	235.713	519.06	522.428	506.925	678.691	495.737	532.573
ENSMUSG00000005470	Asf1b	69.0673	0.226881	0.0930158	2.43916	0.0147214	0.0739266	30.2796	-0.180968	0.132088	-1.37006	0.17067	0.482439	16.9758	0.0409976	0.180784	0.226776	0.820598	0.937348	64.7359	81.6729	75.3208	89.8465	67.2319	73.3488	75.6013	59.4619	86.8608	77.8702	70.0085	75.1351	57.3217	52.7149	63.9383	81.24	66.4118	49.1174	52.9443	56.5056	64.0819	75.5278	78.0607	62.3445	23.9672	27.7173	28.2576	26.298	24.4534	34.0366
ENSMUSG00000005474	Myl10	#N/A	#N/A	#N/A	#N/A	#N/A	#N/A	#N/A	#N/A	#N/A	#N/A	#N/A	#N/A	21.8519	0.23415	0.176356	1.32771	0.184273	0.51064	0	1.64996	2.19915	2.36438	3.20152	3.14352	0	1.38284	1.05928	0	2.91702	0	0	5.60797	1.70502	3.77861	5.0312	2.19929	2.94135	2.75637	2.03435	0	0.63464	0.854034	0.684776	0	0.856292	0	0	0
ENSMUSG00000005481	Ddx39	90.1744	0.288938	0.0915095	3.15746	0.00159151	0.0148526	86.4002	-0.0517149	0.0833077	-0.620769	0.534751	0.773935	38.3812	0.0764929	0.115875	0.660133	0.509168	0.795762	74.2871	84.1478	91.8143	117.431	96.0456	99.5448	107.91	91.9586	100.631	151.642	92.6154	97.2336	59.9272	77.39	79.2835	91.6312	66.4118	67.4448	86.2797	77.1783	93.5799	90.6334	97.7346	70.8848	71.2167	72.2329	71.0722	94.0659	87.8099	90.097
ENSMUSG00000005483	Dnajb1	116.705	0.125075	0.0864541	1.44673	0.147974	0.340336	318.951	0.0853952	0.0583012	1.46472	0.142996	0.452163	433.256	0.0337375	0.0572227	0.589582	0.555471	0.822556	89.1446	116.322	116.555	120.583	123.259	100.593	123.418	129.295	130.291	139.347	131.266	145.85	96.4047	108.795	109.974	122.805	68.4243	115.829	104.908	146.088	121.044	119.586	110.427	110.17	290.345	326.728	417.87	339.851	347.905	342.368
ENSMUSG00000005493	Msh4	#N/A	#N/A	#N/A	#N/A	#N/A	#N/A	#N/A	#N/A	#N/A	#N/A	#N/A	#N/A	#N/A	#N/A	#N/A	#N/A	#N/A	#N/A	0	0.824979	0	0	0	0	0	0	0	0	0	0	0	0	0	0	0	0	0	0	0	0	0	0.854034	0	0	0	0	0	0
ENSMUSG00000005501	Usp40	136.283	-0.189364	0.073636	-2.57163	0.0101221	0.0571672	92.5894	0.16797	0.0948912	1.77013	0.0767053	0.354682	117.709	0.0645761	0.0885148	0.729551	0.465664	0.767262	144.329	135.297	121.503	95.3634	135.264	130.98	123.418	126.529	120.758	155.74	132.724	119.332	155.029	153.658	164.535	124.694	143.892	167.879	143.146	115.768	150.542	113.292	142.794	153.726	85.597	89.8711	113.887	74.8482	113.375	79.0851
ENSMUSG00000005503	Evx1	#N/A	#N/A	#N/A	#N/A	#N/A	#N/A	9.42811	-0.0288668	0.264453	-0.109157	0.913078	NA	#N/A	#N/A	#N/A	#N/A	#N/A	#N/A	0	0	0	0.788127	0.80038	0	2.58466	0	0	0	0	2.20986	0	0	0.852511	0	0	0	0	0	1.01717	0	1.90392	1.70807	6.84776	9.23909	9.41921	10.1146	7.78062	14.0151
ENSMUSG00000005505	Kbtbd4	19.8555	0.0351801	0.162059	0.217083	0.828144	0.916654	90.1445	0.0415249	0.0903179	0.459764	0.645686	0.842791	22.2815	-0.118958	0.156746	-0.758919	0.447901	0.754042	8.48996	21.4494	19.7923	25.2201	17.6084	20.9568	18.7388	26.2739	21.1855	24.5906	15.3144	24.3084	11.7249	13.4591	17.0502	25.5056	26.1622	22.726	22.5504	22.051	17.2919	16.3644	17.1353	20.4968	85.597	73.9127	100.186	91.0315	100.037	87.0937
ENSMUSG00000005506	Celf1	561.153	-0.0658714	0.0464806	-1.41718	0.15643	0.352287	1330.44	-0.017381	0.0455356	-0.381702	0.702683	0.872374	750.536	0.0119933	0.0444269	0.269955	0.787195	0.924896	596.42	559.336	580.025	517.011	489.032	598.317	514.994	516.489	572.01	569.682	562.985	503.847	609.695	569.77	529.409	484.606	573.557	594.54	620.625	567.812	596.064	585.341	568.003	585.867	1187.4	1269.11	1201.38	1372.55	1233.78	1271.37
ENSMUSG00000005510	Ndufs3	240.022	-0.0161134	0.0821152	-0.196229	0.844431	0.925236	306.298	0.166505	0.0792358	2.10138	0.0356075	0.263451	97.5133	0.0158322	0.0768789	0.205936	0.836841	0.9438	217.555	238.419	217.715	244.319	239.314	291.3	220.342	188.757	235.16	299.185	241.383	238.664	204.534	268.061	216.538	239.941	213.323	192.804	234.328	294.931	241.07	338.616	220.22	222.903	327.323	316.649	337.379	322.656	369.024	330.355
ENSMUSG00000005514	Por	372.472	-0.0894222	0.069667	-1.28357	0.199294	0.411011	514.634	0.0393522	0.0558826	0.704194	0.481312	0.742193	1118.27	-0.203497	0.0541052	-3.76113	0.000169147	0.0082306	371.436	405.065	294.136	387.759	358.57	360.457	315.975	322.201	352.739	409.843	316.497	453.02	445.546	389.193	366.58	352.355	370.296	342.356	388.258	425.859	350.925	463.237	347.783	347.592	555.353	501.43	511.206	539.109	510.187	492.53
ENSMUSG00000005533	Igf1r	403.236	0.0107282	0.0890447	0.120481	0.904102	0.954811	1229.89	0.0980582	0.0567106	1.7291	0.0837914	0.366554	544.218	0.0440142	0.0688008	0.639735	0.522345	0.803364	498.785	470.238	409.041	343.623	370.576	392.94	461.362	362.303	433.244	344.268	435.365	324.849	531.529	355.545	423.698	359.912	388.409	361.416	433.359	379.001	363.131	309.664	543.887	380.045	1342.16	1324.55	1281.87	1248.14	1165.98	1200.29
ENSMUSG00000005534	Insr	130.082	-0.368537	0.107844	-3.41733	0.000632395	0.00734312	151.437	0.151621	0.066392	2.28372	0.0223881	0.221283	179.108	-0.0243471	0.0594399	-0.409608	0.682093	0.884656	129.472	143.546	106.109	104.821	84.0399	100.593	115.017	100.947	121.817	114.756	113.764	128.172	209.745	169.361	115.089	98.2437	184.142	149.551	150.989	143.331	157.662	133.433	111.062	135.791	186.259	154.545	148.138	149.696	164.505	138.149
ENSMUSG00000005540	Fcer2a	#N/A	#N/A	#N/A	#N/A	#N/A	#N/A	#N/A	#N/A	#N/A	#N/A	#N/A	#N/A	#N/A	#N/A	#N/A	#N/A	#N/A	#N/A	0	0	0	0	0	0	0	0	0	0	0	0	0	0	0	0	0	0	0	0	0	0	0	0	0	0	0	0	0	0
ENSMUSG00000005547	Cyp2a5	#N/A	#N/A	#N/A	#N/A	#N/A	#N/A	#N/A	#N/A	#N/A	#N/A	#N/A	#N/A	#N/A	#N/A	#N/A	#N/A	#N/A	#N/A	0	0	2.74893	0	0	1.04784	0	0.691418	0	4.09843	0	2.20986	3.9083	0	0	0	0	0	0	0	0	0	0	0	1.36955	0	1.71258	0	0	0
ENSMUSG00000005553	Atp4a	#N/A	#N/A	#N/A	#N/A	#N/A	#N/A	7.81707	0.206579	0.25662	0.804998	0.420821	NA	#N/A	#N/A	#N/A	#N/A	#N/A	#N/A	0	0.824979	2.19915	2.36438	3.20152	3.14352	0	1.38284	0	0	1.45851	0	0	2.24319	0	0	2.01248	1.46619	0.980451	2.75637	0	0	1.26928	2.5621	10.2716	7.55925	8.56292	6.06877	8.89214	8.00862
ENSMUSG00000005566	Trim28	256.741	0.293994	0.067147	4.37837	1.19572e-05	0.000325456	848.574	0.02775	0.0565734	0.490513	0.623771	0.828235	230.118	0.100821	0.0496636	2.03008	0.0423489	0.247334	282.291	261.518	290.287	316.039	289.738	270.343	319.852	277.259	322.02	254.103	274.2	227.615	220.167	192.914	247.228	292.842	213.323	233.857	207.856	210.862	250.225	205.184	257.664	243.4	862.133	862.595	927.364	1072.15	852.534	908.978
ENSMUSG00000005575	Ube2m	78.0998	-0.0421518	0.0985963	-0.427519	0.669002	0.827621	251.78	0.0257964	0.0597061	0.432055	0.665701	0.853606	100.643	-0.105828	0.0809647	-1.30709	0.191181	0.518805	70.0422	59.3985	87.4161	66.2027	76.0361	77.5402	94.9863	85.0444	64.6159	73.7718	88.9691	77.3449	56.0189	71.782	73.3159	66.1256	74.4618	82.8398	77.4556	73.0438	96.6315	94.4098	87.5803	99.0679	241.041	249.455	287.714	222.522	302.333	262.282
ENSMUSG00000005580	Adcy9	23.0061	-0.342206	0.146854	-2.33025	0.0197928	0.0900722	62.2797	-0.0539146	0.112706	-0.478365	0.632391	0.834216	45.9261	0.154247	0.11095	1.39024	0.164455	0.483845	23.3474	23.0994	21.9915	13.3982	18.4087	19.909	21.9696	18.6683	14.8299	24.5906	19.6899	28.7281	22.147	28.0398	31.5429	23.6163	29.181	29.3238	35.2962	22.051	23.395	17.6232	24.1163	17.0807	70.5319	63.8337	77.0663	46.5272	62.245	45.0485
ENSMUSG00000005583	Mef2c	239.18	0.237982	0.0975429	2.43976	0.0146969	0.0738319	4313.71	-0.123659	0.111259	-1.11145	0.266374	0.571127	79.5298	0.503851	0.143963	3.49988	0.000465476	0.0164934	302.455	325.867	234.209	256.141	264.926	251.482	283.667	277.95	264.819	163.937	248.676	216.566	255.342	198.522	236.145	236.163	213.323	172.277	253.937	169.517	251.242	180.008	309.07	173.369	4887.24	4559.07	3962.06	3673.63	3475.72	3230.48
ENSMUSG00000005609	Ctr9	323.583	-0.0193326	0.0636924	-0.30353	0.761486	0.8819	993.372	0.0647329	0.062831	1.03027	0.302883	0.607485	1318.01	0.0229846	0.0591892	0.388325	0.697776	0.890284	319.435	335.766	263.898	297.912	342.563	307.017	364.437	347.783	324.139	331.973	297.536	329.268	340.022	343.208	323.954	315.514	254.579	295.437	365.708	299.066	367.2	298.335	339.532	360.402	1105.23	1051.58	1056.66	928.522	1123.74	1075.16
ENSMUSG00000005610	Eif4g2	1059.94	0.111566	0.0792098	1.40849	0.158986	0.355141	3780.35	-0.0400854	0.0684576	-0.585552	0.558177	0.787202	1375.02	-0.0272051	0.0493636	-0.551117	0.581554	0.834787	968.917	965.225	1197.44	1221.6	1038.89	1264.74	1068.11	1041.28	1024.32	1426.25	1152.95	850.794	970.561	1064.39	1187.55	1189.32	773.799	867.985	924.565	1103.93	906.301	1194.6	1023.67	1006.05	3171.88	3596.52	3383.21	4767.02	3716.91	4179.5
ENSMUSG00000005611	Mrvi1	42.4847	-0.00142477	0.118838	-0.0119892	0.990434	0.995815	7.34079	-0.0439125	0.269601	-0.162879	0.870613	NA	18.4991	0.294256	0.261926	1.12343	0.261255	0.598862	43.511	40.424	48.3812	53.5926	55.2262	29.3395	44.5854	51.1649	46.6082	12.2953	42.2968	30.938	42.9913	35.891	48.5931	42.5093	34.2122	49.1174	48.0421	38.5892	45.7728	33.9875	59.6562	41.8477	6.84776	8.39917	10.2755	7.08023	11.1152	5.00539
ENSMUSG00000005615	Pcyt1a	549.688	-0.166816	0.0659359	-2.52997	0.0114073	0.0619159	303.573	0.132124	0.0471894	2.79986	0.00511248	0.134059	482.345	0.0373493	0.0534029	0.699388	0.48431	0.780766	567.766	545.311	520.648	507.554	450.614	456.858	474.285	536.54	495.742	540.993	503.915	625.389	549.767	607.904	511.506	456.267	588.65	691.309	675.53	624.318	599.115	576.529	493.75	590.137	322.529	331.767	321.109	332.771	314.559	293.316
ENSMUSG00000005621	Zfp592	33.2379	-0.0676318	0.12992	-0.520565	0.60267	0.781992	59.5644	0.131124	0.110729	1.18419	0.236338	0.543775	93.6532	-0.0307491	0.0793958	-0.387289	0.698542	0.890445	32.8986	31.3492	40.1344	36.2539	24.8118	24.1003	38.1238	32.4966	41.3118	20.4922	35.0042	26.5183	27.3581	25.7967	34.9529	29.2842	33.2059	44.7188	24.5113	38.5892	47.8071	35.2463	39.3477	33.3073	54.0973	63.8337	43.6709	62.7106	53.3528	66.0711
ENSMUSG00000005625	Psmd4	567.837	0.104432	0.0541189	1.92968	0.0536467	0.17565	1680.95	0.109761	0.0658141	1.66774	0.0953676	0.384022	1189.87	0.135495	0.0434644	3.11738	0.00182465	0.0390962	588.991	558.511	565.181	605.282	709.137	555.355	621.611	638.179	587.899	422.138	529.439	654.117	535.437	526.027	522.589	551.676	544.376	582.078	599.055	500.281	599.115	538.765	574.349	516.69	1883.82	1846.98	1874.42	1572.82	1899.58	1783.92
ENSMUSG00000005628	Tmod4	#N/A	#N/A	#N/A	#N/A	#N/A	#N/A	#N/A	#N/A	#N/A	#N/A	#N/A	#N/A	#N/A	#N/A	#N/A	#N/A	#N/A	#N/A	0	0	0	0	0	0	0	0	0	0	0	0	0	1.12159	0	0.944651	0	0.733096	0	0	0	0	0	0	1.36955	1.67983	1.71258	1.01146	0	1.00108
ENSMUSG00000005640	Insrr	#N/A	#N/A	#N/A	#N/A	#N/A	#N/A	#N/A	#N/A	#N/A	#N/A	#N/A	#N/A	#N/A	#N/A	#N/A	#N/A	#N/A	#N/A	0	0	0	0	0	1.04784	0	0	0	0	0	0	0	0	0	0	0	0	0	0	0	1.2588	0	0	0	0.839917	0	0	1.11152	1.00108
ENSMUSG00000005649	Cabp5	#N/A	#N/A	#N/A	#N/A	#N/A	#N/A	#N/A	#N/A	#N/A	#N/A	#N/A	#N/A	#N/A	#N/A	#N/A	#N/A	#N/A	#N/A	0	0	0	0	0	0	0	0	0	0	0	0	0	0	0	0	0	0	0	0	0	0	0	0	1.36955	0	0.856292	0	1.11152	2.00215
ENSMUSG00000005656	Snx6	331.935	-0.0156122	0.0460219	-0.339234	0.734433	0.867158	502.005	-0.00964462	0.0476346	-0.202471	0.839548	0.938808	418.253	-0.0150092	0.0533592	-0.281287	0.77849	0.920913	342.782	328.342	314.478	354.657	346.565	324.831	308.221	333.955	318.843	270.496	334.728	366.836	351.747	356.667	306.051	354.244	337.09	338.69	336.295	332.142	360.079	336.099	301.454	310.014	447.159	500.59	486.374	546.189	506.852	500.539
ENSMUSG00000005667	Mthfd2	154.875	0.593381	0.101695	5.83488	5.38294e-09	5.91029e-07	323.572	0.0327914	0.0677044	0.484332	0.62815	0.831564	71.817	-0.0545556	0.150277	-0.363035	0.716579	0.897572	153.881	142.721	186.927	170.235	220.905	271.391	202.25	179.769	145.121	209.02	170.646	187.838	138.093	107.673	146.632	128.473	88.5491	118.028	111.771	108.877	141.387	114.551	151.044	120.419	291.03	314.969	345.942	345.92	354.574	330.355
ENSMUSG00000005672	Kit	19.6776	-0.115994	0.165685	-0.700087	0.483873	0.692867	70.3724	0.106861	0.125784	0.849555	0.395573	0.683798	217.524	-0.345073	0.0983177	-3.50978	0.000448483	0.0161008	21.2249	22.2744	17.5932	14.9744	17.6084	15.7176	19.385	14.5198	24.3634	4.09843	28.4409	19.8887	27.3581	25.7967	14.4927	20.7823	25.156	21.9929	14.7068	27.5637	13.2233	23.9171	23.4817	13.6645	78.0644	73.9127	66.7908	59.6762	53.3528	62.0668
ENSMUSG00000005674	Tomm40l	36.5514	0.134998	0.134771	1.00168	0.316496	0.542447	118.904	0.0337511	0.074611	0.45236	0.651009	0.845636	21.2203	-0.321766	0.164197	-1.95963	0.0500392	0.270869	35.0211	29.6992	42.8833	38.6182	46.4221	30.3874	31.0159	31.1138	36.0154	81.9686	26.9824	46.407	20.8443	30.283	43.478	36.8414	42.2621	31.5231	25.4917	28.9419	31.5324	36.5051	34.2706	38.4315	113.673	119.268	107.893	133.513	123.378	121.13
ENSMUSG00000005677	Nr1i3	50.1595	-0.399638	0.172266	-2.31989	0.020347	0.0917114	#N/A	#N/A	#N/A	#N/A	#N/A	#N/A	#N/A	#N/A	#N/A	#N/A	#N/A	#N/A	41.3886	27.2243	67.074	52.0164	46.4221	48.2007	35.5391	40.1022	32.8376	53.2796	30.6287	46.407	40.3858	50.4717	39.2155	43.454	92.5741	98.2348	55.8857	68.9092	61.0304	41.5403	38.713	52.0961	0	0	0	0	1.11152	0
ENSMUSG00000005681	Apoa2	58.3796	-0.787346	0.519587	-1.51533	0.129689	0.312487	4.9329	-0.347369	0.32374	-1.07299	0.283276	NA	632.396	0.285218	0.115627	2.46671	0.0136362	0.135055	26.5311	11.5497	112.156	13.3982	51.2243	32.4831	29.7236	36.6451	19.067	131.15	12.3973	26.5183	422.096	33.6478	23.8703	87.8526	41.2558	22.726	64.7097	19.2946	75.2708	39.0227	50.7712	17.0807	2.05433	6.71934	5.99404	5.05731	2.22304	4.00431
ENSMUSG00000005682	Pan2	9.33668	-0.249008	0.268156	-0.928596	0.353098	0.579375	9.70184	-0.113168	0.287623	-0.393458	0.693981	NA	18.9821	0.00454671	0.174413	0.0260686	0.979203	0.99359	10.6124	12.3747	12.6451	10.2457	6.40304	4.19136	4.52316	8.29701	6.35566	0	13.8558	8.83942	9.11936	3.36478	11.9351	13.2251	18.1123	11.7295	8.82406	13.7818	3.05152	13.8468	5.07712	13.6645	9.58686	9.23909	4.28146	13.149	7.78062	5.00539
ENSMUSG00000005683	Cs	519.197	-0.0714822	0.0995004	-0.718412	0.472503	0.683288	320.436	-0.0997368	0.115555	-0.86311	0.388077	0.679376	240.076	0.0456204	0.0734973	0.620708	0.534792	0.810621	474.376	555.211	462.92	518.588	454.616	602.508	421.3	513.032	388.755	618.863	623.513	446.391	480.721	513.69	493.604	460.045	541.357	476.512	471.597	683.58	430.264	738.914	399.823	688.351	363.616	335.967	268.019	306.473	224.527	263.283
ENSMUSG00000005686	Ampd3	9.42517	-0.608473	0.225735	-2.69552	0.00702796	0.0436711	30.8548	-0.0989785	0.125381	-0.789419	0.429867	0.708711	117.601	-0.192744	0.109704	-1.75694	0.0789287	0.34401	10.6124	5.77485	6.59744	3.94064	3.20152	6.28704	7.10782	11.7541	10.5928	4.09843	7.29255	13.2591	15.6332	8.97275	11.9351	12.2805	12.0749	12.4626	6.86315	12.4037	10.1717	7.55278	10.7889	14.5186	30.8149	31.9168	34.2517	27.3095	25.5649	30.0323
ENSMUSG00000005687	Bcas2	106.879	0.144373	0.101235	1.42611	0.153835	0.348564	208.739	-0.152534	0.0942294	-1.61875	0.105501	0.400346	179.44	0.0928283	0.0827745	1.12146	0.262092	0.599846	97.6345	111.372	118.204	116.643	78.4373	130.98	114.371	85.0444	116.521	196.725	110.118	90.6041	85.9826	94.2139	116.794	123.749	91.5679	77.7081	91.1819	100.607	83.4082	109.515	103.446	119.565	143.118	199.9	156.701	227.579	168.951	216.233
ENSMUSG00000005696	Sh2d1a	#N/A	#N/A	#N/A	#N/A	#N/A	#N/A	#N/A	#N/A	#N/A	#N/A	#N/A	#N/A	#N/A	#N/A	#N/A	#N/A	#N/A	#N/A	0	0	0	0	0	0	0	0	0	0	0	0	0	0	0	0	1.00624	0	0	0	0	0	0	0	0	0.839917	0	0	0	0
ENSMUSG00000005698	Ctcf	497.721	0.0234063	0.0486243	0.48137	0.630254	0.802856	1563.02	0.149885	0.0594006	2.52329	0.0116261	0.175556	492.717	-0.0389052	0.0512218	-0.759544	0.447527	0.753621	561.399	479.313	500.856	467.359	518.646	490.389	523.394	500.586	495.742	508.205	436.094	556.884	511.987	475.556	517.474	441.152	465.889	507.302	509.834	457.557	512.655	468.273	566.099	470.573	1835.88	1689.07	1685.18	1421.1	1681.73	1709.84
ENSMUSG00000005699	Pard6a	12.394	0.267677	0.196151	1.36464	0.172365	0.374566	148.499	-0.00696619	0.0747014	-0.0932538	0.925702	0.970981	20.9868	0.156823	0.159821	0.981241	0.326474	0.661166	11.6737	10.7247	15.394	13.3982	15.2072	13.6219	12.9233	11.7541	16.9484	20.4922	9.48031	15.469	7.8166	12.3375	17.0502	11.3358	16.0998	10.9964	12.7459	9.64729	4.06869	5.03519	12.0582	11.1024	145.172	161.264	147.282	157.788	164.505	157.169
ENSMUSG00000005705	Agrp	#N/A	#N/A	#N/A	#N/A	#N/A	#N/A	#N/A	#N/A	#N/A	#N/A	#N/A	#N/A	16.8221	0.184512	0.189086	0.975809	0.329159	0.663655	1.06124	0	0.549787	0	0.80038	0	0.646165	0.691418	0	0	1.45851	2.20986	1.30277	0	0.852511	0	0	0	0.980451	0	0	0	0	0	2.05433	3.35967	2.56888	1.01146	3.33455	1.00108
ENSMUSG00000005716	Pvalb	#N/A	#N/A	#N/A	#N/A	#N/A	#N/A	7.43784	-0.467479	0.276415	-1.69122	0.0907952	NA	#N/A	#N/A	#N/A	#N/A	#N/A	#N/A	0	0.824979	0	0	0	0	0.646165	0	1.05928	0	0	0	0	0	0	0	0	1.46619	0	0	0	0	0	0	4.79343	9.23909	7.70663	6.06877	10.0037	7.00754
ENSMUSG00000005718	Tfap4	30.2952	0.152484	0.130019	1.17278	0.240884	0.46019	43.6634	0.174007	0.118067	1.47379	0.140537	0.449101	#N/A	#N/A	#N/A	#N/A	#N/A	#N/A	25.4699	30.5242	27.4893	30.737	39.2186	22.0046	33.6006	35.9537	31.7783	32.7874	32.0872	41.9873	39.083	21.3103	33.2479	29.2842	29.181	29.3238	30.394	34.4546	27.4637	22.6583	29.8281	17.0807	43.1409	41.1559	41.9583	51.5845	40.0146	39.042
ENSMUSG00000005732	Ranbp1	255.256	0.287976	0.0784049	3.67293	0.000239785	0.00351432	523.692	-0.0331261	0.0699933	-0.473275	0.636017	0.837031	172.522	0.0174282	0.0646239	0.269687	0.787401	0.924896	286.536	248.319	278.192	286.878	296.941	224.238	311.452	286.247	284.946	315.579	310.663	243.084	194.112	238.899	277.066	286.229	180.117	188.406	225.504	197.08	234.967	226.583	267.183	235.713	566.31	495.551	428.146	528.994	490.179	648.698
ENSMUSG00000005763	Cd247	#N/A	#N/A	#N/A	#N/A	#N/A	#N/A	#N/A	#N/A	#N/A	#N/A	#N/A	#N/A	#N/A	#N/A	#N/A	#N/A	#N/A	#N/A	0	0	1.09957	0	0.80038	0	0	0.691418	1.05928	0	0	0	0	1.12159	2.55753	0	2.01248	1.46619	0	1.37818	1.01717	0	0.63464	0	0.684776	0.839917	0.856292	1.01146	0	1.00108
ENSMUSG00000005774	Rfx5	30.0629	-0.216818	0.161716	-1.34073	0.180007	0.384489	54.4456	-0.0504277	0.111773	-0.451162	0.651873	0.846019	21.4368	0.220068	0.148375	1.48319	0.138023	0.444454	21.2249	23.0994	45.6323	29.1607	23.211	24.1003	23.262	26.2739	34.9562	16.3937	32.0872	30.938	26.0553	30.283	31.5429	20.7823	43.2683	49.8505	40.1985	34.4546	25.4293	22.6583	27.2895	39.2856	36.2931	55.4345	56.5153	45.5158	47.7953	50.0539
ENSMUSG00000005779	Psmb4	474.089	0.111304	0.0561583	1.98196	0.0474837	0.16147	1002.42	-0.0592217	0.0636035	-0.931108	0.351798	0.647905	471.725	-8.22005e-05	0.0592761	-0.00138674	0.998894	0.999489	449.968	485.087	483.262	518.588	509.042	447.428	487.209	494.364	503.157	459.024	514.125	556.884	372.591	458.732	466.323	526.171	386.396	389.274	492.186	447.91	488.243	469.531	462.653	508.15	888.154	992.782	929.077	1182.4	1004.81	1086.17
ENSMUSG00000005800	Mmp8	7.64674	-0.902117	0.390982	-2.30731	0.0210376	0.0934395	#N/A	#N/A	#N/A	#N/A	#N/A	#N/A	7.65593	-0.0385916	0.298892	-0.129115	0.897266	0.966241	3.18373	1.64996	9.34637	3.94064	5.60266	4.19136	3.23083	7.6056	1.05928	8.19686	4.37553	13.2591	35.1747	10.0943	4.26255	9.44651	12.0749	5.13167	14.7068	1.37818	12.2061	2.51759	5.71176	5.1242	0	0.839917	0.856292	0	1.11152	2.00215
ENSMUSG00000005802	Slc30a4	228.191	-0.24116	0.087871	-2.74448	0.00606077	0.0393404	183.431	-0.103478	0.0619469	-1.67043	0.0948335	0.382891	426.465	-0.24254	0.0576629	-4.20617	2.59732e-05	0.00226506	217.555	207.07	177.031	236.438	175.283	207.472	184.803	216.414	166.307	295.087	220.235	225.405	291.82	244.507	250.638	185.152	261.622	225.06	320.607	277.015	242.087	247.983	206.893	193.012	172.563	171.343	177.252	171.948	171.174	161.173
ENSMUSG00000005803	Sqor	55.1117	-0.209599	0.118218	-1.77298	0.0762315	0.221597	#N/A	#N/A	#N/A	#N/A	#N/A	#N/A	27.5212	0.121811	0.21334	0.570972	0.568018	0.829658	44.5723	51.1487	37.3855	60.6858	51.2243	70.2053	33.6006	52.5477	39.1933	57.378	64.1744	50.8267	65.1383	61.6877	68.2008	43.454	61.3806	53.516	58.827	84.0693	60.0132	55.3871	38.0784	59.7824	1.36955	2.51975	2.56888	2.02292	3.33455	2.00215
ENSMUSG00000005804	Bloc1s6	64.8376	-0.0630057	0.0880922	-0.715224	0.474471	0.685006	179.719	-0.0702032	0.0624657	-1.12387	0.261069	0.565827	82.4596	0.0121485	0.0838373	0.144906	0.884785	0.960648	65.7972	61.0484	61.0263	70.1433	60.0285	71.2531	63.9704	59.4619	58.2603	36.8859	62.7159	83.9745	72.9549	70.6604	65.6433	75.5721	61.3806	72.5765	53.9248	77.1783	72.2193	61.6811	55.2137	62.3445	185.574	170.503	165.264	167.903	167.839	193.208
ENSMUSG00000005813	Metap1	146.511	0.180988	0.068155	2.65554	0.00791815	0.0477152	281.652	-0.147227	0.0566558	-2.59863	0.0093597	0.162992	302.603	0.0487866	0.0545279	0.894708	0.370943	0.698803	157.064	167.471	173.183	163.142	160.876	158.224	155.726	177.694	124.995	122.953	150.227	143.641	142.002	133.47	127.024	133.196	151.942	131.957	120.595	125.415	148.507	130.915	161.833	153.726	241.041	269.613	275.726	279.163	257.872	279.301
ENSMUSG00000005823	Gpr108	34.4651	0.1408	0.131719	1.06894	0.285097	0.508523	48.9572	-0.00032541	0.111792	-0.00291085	0.997677	0.998809	201.685	-0.0366651	0.0693001	-0.529077	0.596752	0.841228	40.3273	20.6245	36.8357	30.737	40.8194	37.7223	38.1238	42.1765	36.0154	45.0827	35.0042	35.3577	18.2387	48.2285	32.3954	33.0628	34.2122	41.0533	25.4917	27.5637	28.4809	31.4699	38.0784	29.8912	53.4125	66.3534	53.0901	37.4241	48.9068	51.0549
ENSMUSG00000005824	Tnfsf14	#N/A	#N/A	#N/A	#N/A	#N/A	#N/A	#N/A	#N/A	#N/A	#N/A	#N/A	#N/A	#N/A	#N/A	#N/A	#N/A	#N/A	#N/A	0	0	1.09957	0	0	0	0	0	1.05928	0	0	0	0	0	0	0	0	0.733096	0	0	0	0	0	0.854034	0	0	0	0	0	0
ENSMUSG00000005836	Gata6	397.865	-0.191428	0.0869698	-2.20108	0.02773	0.112659	#N/A	#N/A	#N/A	#N/A	#N/A	#N/A	53.6819	0.0771683	0.135757	0.56843	0.569743	0.830381	383.109	433.114	299.634	355.445	368.175	415.993	284.313	299.384	347.443	430.335	401.819	450.811	427.307	429.57	413.468	331.573	445.764	415.665	446.105	527.845	431.281	504.778	322.397	381.753	2.7391	2.51975	1.71258	1.01146	3.33455	2.00215
ENSMUSG00000005846	Rsl1d1	185.233	0.217859	0.074992	2.9051	0.0036714	0.0277195	319.358	-0.127651	0.0964253	-1.32383	0.18556	0.496893	222.769	-0.0991326	0.0647857	-1.53016	0.125976	0.427301	260.005	202.12	192.975	219.887	187.289	205.377	187.388	193.597	188.551	176.233	185.96	187.838	164.149	164.874	167.092	194.598	213.323	142.221	180.403	170.895	147.49	137.209	198.642	176.785	264.323	283.052	257.744	378.287	267.876	319.344
ENSMUSG00000005864	Cnga2	#N/A	#N/A	#N/A	#N/A	#N/A	#N/A	#N/A	#N/A	#N/A	#N/A	#N/A	#N/A	#N/A	#N/A	#N/A	#N/A	#N/A	#N/A	1.06124	0	0.549787	0	0	0	0	0	0	0	0	0	0	0	0	0	0	0	0	0	0	0	0	0	0.684776	0	0	0	0	0
ENSMUSG00000005871	Apc	328.489	-0.0324958	0.0504198	-0.644505	0.519248	0.719482	2838.46	-0.0310307	0.061852	-0.501693	0.615884	0.824311	325.572	0.0624653	0.0567527	1.10066	0.271045	0.609072	326.863	339.891	332.621	292.395	299.342	354.17	330.837	316.669	328.376	311.481	331.082	327.059	366.077	327.505	330.774	290.953	302.878	360.683	353.943	362.463	356.011	289.523	310.974	339.905	3236.25	2934.67	2607.41	2490.22	2612.07	2592.79
ENSMUSG00000005873	Reep5	153.214	0.164464	0.0794692	2.06952	0.0384969	0.140577	2659.57	0.0381514	0.0535577	0.712341	0.476254	0.739835	731.588	-0.09338	0.0467509	-1.9974	0.0457822	0.256995	148.574	172.421	161.637	165.507	173.683	143.554	182.219	185.3	183.255	127.051	156.061	132.591	134.185	139.078	144.927	174.761	163.011	122.427	137.263	114.389	139.353	132.174	198.008	145.186	2769.23	2776.77	3036.41	2283.88	3008.88	2644.85
ENSMUSG00000005881	Ergic3	401.458	-0.192491	0.0647645	-2.97217	0.00295705	0.0237812	841.634	0.131199	0.0756855	1.73348	0.0830104	0.365334	514.475	-0.0342003	0.0510171	-0.670369	0.502622	0.79135	319.435	342.366	368.907	364.903	399.39	339.5	390.93	422.456	382.399	405.745	331.082	437.551	410.371	363.396	406.648	372.193	486.014	477.978	413.75	483.743	490.278	450.649	397.919	375.775	864.187	859.235	1033.54	855.696	1060.39	847.912
ENSMUSG00000005882	Uqcc1	103.045	0.00555332	0.0787334	0.0705332	0.943769	0.973685	159.333	0.0723656	0.0629096	1.15031	0.250016	0.555129	109.392	0.0057692	0.0758832	0.0760274	0.939397	0.981187	99.757	106.422	88.5156	107.973	121.658	98.497	87.8785	94.0328	117.58	98.3623	112.305	106.073	100.313	103.187	112.531	102.022	82.5117	86.5053	98.0451	99.2293	114.941	125.88	105.985	102.484	146.542	157.904	155.845	167.903	150.055	147.158
ENSMUSG00000005883	Spo11	#N/A	#N/A	#N/A	#N/A	#N/A	#N/A	#N/A	#N/A	#N/A	#N/A	#N/A	#N/A	#N/A	#N/A	#N/A	#N/A	#N/A	#N/A	0	0.824979	0	0	0	0	0	0	0	0	0	0	0	0	0	0	1.00624	0	0	0	0	0	0	0	1.36955	2.51975	4.28146	0	0	3.00323
ENSMUSG00000005886	Ncoa2	67.9558	-0.189313	0.124381	-1.52204	0.127998	0.309764	130.825	0.00990238	0.074766	0.132445	0.894632	0.961344	197.04	0.00848265	0.0719868	0.117836	0.906197	0.970151	60.491	68.4732	98.9616	53.5926	52.0247	68.1096	73.0167	56.6963	63.5566	24.5906	84.5936	41.9873	85.9826	76.2684	72.4634	84.074	90.5616	81.3736	68.6315	70.2874	76.288	42.7991	73.6182	62.3445	119.836	106.669	118.168	128.456	135.605	124.134
ENSMUSG00000005891	Prl4a1	#N/A	#N/A	#N/A	#N/A	#N/A	#N/A	#N/A	#N/A	#N/A	#N/A	#N/A	#N/A	121.329	-0.0549662	0.143545	-0.38292	0.701779	0.891623	0	0	0	0	0	0	0	0	0	0	0	0	0	0	0	0	0	0	0	0	0	0	0	0	0	0	0	0	0	0
ENSMUSG00000005892	Trh	#N/A	#N/A	#N/A	#N/A	#N/A	#N/A	44.4532	-0.205787	0.143491	-1.43414	0.151531	0.462598	#N/A	#N/A	#N/A	#N/A	#N/A	#N/A	3.18373	2.47494	4.39829	1.57625	7.20342	2.09568	1.29233	4.14851	4.23711	4.09843	1.45851	4.41971	0	2.24319	2.55753	0	2.01248	2.19929	8.82406	5.51274	2.03435	3.77639	0.63464	3.41614	45.1952	45.3555	35.108	15.1719	40.0146	37.0399
ENSMUSG00000005893	Nr2c2	373.447	-0.0864651	0.0674898	-1.28116	0.200138	0.411978	1647.13	0.0835459	0.0575271	1.45229	0.146422	0.456235	338.615	0.118798	0.0513077	2.3154	0.0205912	0.169344	335.353	324.217	425.535	342.835	399.39	331.118	414.838	377.514	336.85	307.382	360.252	377.885	414.28	393.679	376.81	342.908	385.39	465.516	425.516	350.059	425.178	295.817	385.861	367.235	1900.25	1697.47	1912.1	1570.8	1760.64	1652.78
ENSMUSG00000005897	Nr2c1	19.8097	0.0969794	0.154587	0.627345	0.530433	0.727517	25.5068	-0.289647	0.168614	-1.71782	0.0858303	0.37073	25.7737	-0.033169	0.143436	-0.231246	0.817123	0.935467	14.8574	18.9745	20.3421	21.2794	18.4087	15.7176	21.9696	24.1996	19.067	24.5906	26.9824	19.8887	20.8443	22.4319	14.4927	17.9484	13.0811	21.9929	14.7068	19.2946	17.2919	16.3644	21.5778	29.0371	23.9672	22.6778	17.9821	21.2407	31.1225	18.0194
ENSMUSG00000005899	Smpd4	32.5192	0.238786	0.127024	1.87986	0.0601275	0.18931	100.875	0.221851	0.0785619	2.8239	0.00474439	0.128719	25.3786	0.0124946	0.138578	0.090163	0.928158	0.97766	39.2661	43.7239	46.7319	33.1013	38.4183	29.3395	38.1238	39.4108	33.8969	28.689	29.1702	15.469	23.4498	26.9182	28.1328	28.3395	44.2746	31.5231	25.4917	26.1855	32.5495	33.9875	34.2706	29.8912	113.673	120.108	115.599	89.0086	120.044	97.1045
ENSMUSG00000005907	Pex1	78.8962	-0.00492855	0.0887047	-0.0555613	0.955691	0.979309	120.037	0.0585075	0.0784187	0.746091	0.455612	0.726852	95.2947	-0.0290877	0.0827948	-0.351323	0.725346	0.899543	110.369	84.1478	79.1693	78.0246	62.4297	76.4923	82.063	75.3645	65.6752	81.9686	78.7595	70.7154	70.3494	78.5116	86.1036	66.1256	92.5741	73.3096	91.1819	71.6656	86.4597	79.3042	70.445	81.9872	125.314	115.069	123.306	134.524	127.825	113.122
ENSMUSG00000005917	Otx1	#N/A	#N/A	#N/A	#N/A	#N/A	#N/A	57.7419	0.0421694	0.102332	0.412083	0.680278	0.862085	#N/A	#N/A	#N/A	#N/A	#N/A	#N/A	0	0	0	0	0	0	0	0.691418	0	0	0	0	0	0	0	0	0	0	0	0	0	0	0	0	49.9886	74.7526	49.6649	79.9055	51.1298	63.0679
ENSMUSG00000005936	Kctd20	69.4938	-0.0404905	0.0883977	-0.458049	0.646917	0.813734	194.494	-0.173874	0.109419	-1.58907	0.112045	0.412421	225.854	-0.144767	0.0582343	-2.48595	0.0129206	0.129883	71.1034	75.898	75.3208	78.0246	54.4259	78.588	64.6165	68.4504	62.4974	73.7718	70.7377	41.9873	69.0466	70.6604	69.9059	74.6275	67.4181	66.7117	59.8075	78.5565	64.0819	79.3042	66.6372	85.4034	161.607	187.301	151.564	260.957	131.159	144.155
ENSMUSG00000005947	Itgae	#N/A	#N/A	#N/A	#N/A	#N/A	#N/A	#N/A	#N/A	#N/A	#N/A	#N/A	#N/A	#N/A	#N/A	#N/A	#N/A	#N/A	#N/A	0	0	0.549787	0	0	0	0.646165	0	1.05928	0	0	0	0	1.12159	0	0	1.00624	0	0	0	3.05152	0	1.26928	0	0.684776	0.839917	0	1.01146	0	0
ENSMUSG00000005949	Ctns	229.866	-0.218675	0.0813281	-2.6888	0.00717099	0.0442855	72.987	-0.0637784	0.110882	-0.575191	0.565162	0.791367	424.376	-0.0485923	0.073194	-0.663884	0.506765	0.794241	200.575	210.37	162.737	204.913	200.895	216.903	181.572	209.5	224.567	245.906	212.213	298.331	246.223	281.52	220.8	199.321	257.597	260.982	267.663	275.637	257.345	255.536	182.142	242.546	78.0644	90.711	93.3358	56.6418	78.9178	70.0754
ENSMUSG00000005950	P2rx5	#N/A	#N/A	#N/A	#N/A	#N/A	#N/A	#N/A	#N/A	#N/A	#N/A	#N/A	#N/A	10.246	-0.501223	0.239354	-2.09407	0.0362538	0.226861	1.06124	0	0	0	0.80038	0	0	0	0	0	0	2.20986	0	0	0	0	1.00624	0.733096	0	0	0	0	0.63464	0.854034	2.05433	4.19958	5.99404	4.04585	2.22304	2.00215
ENSMUSG00000005951	Shpk	71.6695	-0.172744	0.109431	-1.57857	0.114435	0.288336	7.10185	-0.12526	0.292298	-0.428534	0.668262	NA	24.8993	-0.0454413	0.156015	-0.291261	0.770851	0.91821	81.7159	72.5981	47.2816	55.1689	76.0361	85.9229	62.678	62.2276	66.7345	90.1655	64.1744	48.6168	61.23	69.5388	71.6109	64.2363	83.5179	76.975	90.2015	84.0693	85.4426	96.9274	55.2137	67.4687	6.84776	5.0395	5.13775	6.06877	7.78062	6.00646
ENSMUSG00000005952	Trpv1	#N/A	#N/A	#N/A	#N/A	#N/A	#N/A	#N/A	#N/A	#N/A	#N/A	#N/A	#N/A	#N/A	#N/A	#N/A	#N/A	#N/A	#N/A	0	0	0.549787	0.788127	1.60076	0	0.646165	0.691418	1.05928	0	0.729255	0	0	0	1.70502	0.944651	0	0.733096	0.980451	1.37818	2.03435	3.77639	0.63464	0.854034	0.684776	0.839917	0	1.01146	1.11152	0
ENSMUSG00000005958	Ephb3	92.1653	0.477475	0.203493	2.3464	0.018956	0.0876493	260.552	0.0855635	0.133957	0.638739	0.522993	0.766073	81.4979	0.0532644	0.128816	0.413492	0.679246	0.883617	117.798	110.547	73.6714	81.9652	138.466	110.023	144.741	146.581	126.054	69.6733	81.6766	83.9745	52.1106	72.9036	100.596	122.805	34.2122	46.9181	70.5924	77.1783	83.4082	44.0579	126.928	94.7977	298.562	277.173	389.613	409.642	294.552	290.312
ENSMUSG00000005968	Tuft1	15.7886	-0.283528	0.17675	-1.60412	0.108688	0.278844	22.0881	-0.032004	0.157106	-0.20371	0.83858	0.938018	118.478	-0.0846672	0.106088	-0.798083	0.424822	0.738081	10.6124	11.5497	17.5932	18.9151	11.2053	9.43056	10.3386	19.3597	16.9484	8.19686	16.7729	17.6788	16.936	23.5535	13.6402	13.2251	12.0749	19.0605	19.609	20.6728	18.3091	11.3292	19.6738	22.2049	21.228	24.3576	23.9762	13.149	15.5612	29.0312
ENSMUSG00000005973	Rcn1	171.608	0.427249	0.0974673	4.38351	1.16783e-05	0.000318534	359.58	-0.0617071	0.0456545	-1.35161	0.1765	0.487008	260.229	0.181029	0.0822798	2.20017	0.027795	0.19588	204.82	196.345	181.979	216.735	226.508	176.037	198.373	210.882	242.575	118.854	193.253	181.208	168.057	134.591	173.912	199.321	130.811	119.495	139.224	118.524	113.923	156.091	193.565	122.981	347.181	348.566	339.948	357.046	375.693	352.379
ENSMUSG00000005980	Dnase1	#N/A	#N/A	#N/A	#N/A	#N/A	#N/A	#N/A	#N/A	#N/A	#N/A	#N/A	#N/A	#N/A	#N/A	#N/A	#N/A	#N/A	#N/A	2.12249	1.64996	1.64936	0.788127	1.60076	0	3.23083	2.76567	1.05928	4.09843	2.91702	6.62957	10.4221	4.48637	5.11506	5.66791	11.0686	12.4626	4.90225	4.13455	6.10304	5.03519	1.90392	2.5621	0	0	0	0	0	0
ENSMUSG00000005981	Trap1	71.0256	0.200441	0.0894752	2.24018	0.0250789	0.10451	81.9266	0.0856415	0.086735	0.987393	0.32345	0.624821	52.9997	0.000978208	0.0982841	0.00995286	0.992059	0.997108	72.1647	64.3483	90.7148	86.694	73.635	73.3488	81.4168	68.4504	83.6829	32.7874	80.218	95.0238	67.7438	71.782	58.8232	83.1293	67.4181	67.4448	56.8661	55.1274	66.1163	60.4223	73.6182	73.4469	90.3904	89.0312	66.7908	65.745	85.5869	80.0862
ENSMUSG00000005982	Naa60	165.544	0.141677	0.0919733	1.54041	0.123461	0.30186	820.475	0.167054	0.0795599	2.09973	0.0357526	0.263753	217.121	0.237884	0.0605242	3.93039	8.48089e-05	0.00524815	170.86	162.521	163.836	190.727	216.903	139.363	195.788	221.254	156.773	139.347	149.497	172.369	105.524	160.388	142.369	163.425	171.061	197.936	152.95	152.978	151.559	135.95	156.756	202.406	940.197	890.312	1036.97	722.184	1075.95	878.946
ENSMUSG00000005983	1700037C18Rik	#N/A	#N/A	#N/A	#N/A	#N/A	#N/A	14.6339	-0.228867	0.180543	-1.26765	0.204921	0.518042	5.84163	-0.184834	0.304584	-0.606841	0.543956	0.816163	1.06124	5.77485	4.39829	6.30502	2.40114	2.09568	2.58466	1.38284	3.17783	4.09843	2.91702	4.41971	2.60553	2.24319	1.70502	2.83395	4.02496	5.13167	1.9609	2.75637	5.08587	10.0704	3.1732	0.854034	13.0107	11.7588	12.8444	12.1375	20.0073	14.0151
ENSMUSG00000005986	Ankrd13d	#N/A	#N/A	#N/A	#N/A	#N/A	#N/A	73.0149	0.114014	0.115788	0.984681	0.324781	0.625751	6.53461	-0.330101	0.345189	-0.956292	0.338925	0.671748	2.12249	0.824979	0.549787	1.57625	1.60076	2.09568	2.58466	2.76567	2.11855	0	0	2.20986	5.21106	2.24319	3.41004	0	4.02496	2.93238	0	4.13455	1.01717	1.2588	2.53856	0.854034	78.0644	69.7131	76.21	52.596	101.148	83.0894
ENSMUSG00000005994	Tyrp1	#N/A	#N/A	#N/A	#N/A	#N/A	#N/A	#N/A	#N/A	#N/A	#N/A	#N/A	#N/A	#N/A	#N/A	#N/A	#N/A	#N/A	#N/A	0	0	0	0	0.80038	0	0	0	0	0	0	0	0	0	0	0	0	0	0	0	0	0	0	0	0	0.839917	0	1.01146	0	0
ENSMUSG00000006005	Tpr	795.66	0.0374316	0.0601437	0.62237	0.533698	0.730004	1595.53	0.101529	0.0814291	1.24684	0.212457	0.525514	1092.94	-0.0535249	0.0572204	-0.935417	0.349573	0.679352	868.098	828.279	824.13	713.255	834.797	730.345	904.631	932.031	842.126	631.158	785.408	746.931	888.487	762.684	820.115	766.112	656.069	749.957	819.657	734.572	827.979	692.338	910.708	823.289	1952.3	1590.8	1501.08	1252.19	1732.86	1822.96
ENSMUSG00000006007	Pdc	#N/A	#N/A	#N/A	#N/A	#N/A	#N/A	#N/A	#N/A	#N/A	#N/A	#N/A	#N/A	#N/A	#N/A	#N/A	#N/A	#N/A	#N/A	0	0	0	0	0	0	0	0	0	0	0	0	0	0	0	0	0	0	0	0	0	0	0	0	0	0	0	0	0	0
ENSMUSG00000006010	BC003331	109.531	-0.0738906	0.0706989	-1.04515	0.295956	0.521049	201.756	0.0209612	0.0630317	0.33255	0.739474	0.890119	207.264	-0.016133	0.061339	-0.263014	0.79254	0.926676	125.227	120.447	106.109	107.185	108.852	100.593	95.6325	93.3414	109.106	122.953	95.5324	103.863	113.341	114.403	112.531	116.192	116.724	128.292	102.947	114.389	107.82	104.48	101.542	106.754	201.324	218.378	182.39	155.765	213.411	206.222
ENSMUSG00000006014	Prg4	#N/A	#N/A	#N/A	#N/A	#N/A	#N/A	#N/A	#N/A	#N/A	#N/A	#N/A	#N/A	7.21418	-0.0885811	0.276483	-0.320386	0.748676	0.910673	0	0	0	0	0	0	0	0	0	0	0	0	0	0	0.852511	0	0	0.733096	0	0	0	0	0	0	0.684776	0	0	0	0	0
ENSMUSG00000006019	Dhx34	12.5127	0.134394	0.215303	0.624207	0.532491	0.7289	18.479	-0.159176	0.164589	-0.967109	0.33349	0.633542	11.6377	0.186951	0.232653	0.803559	0.421651	0.735713	13.7962	10.7247	10.9957	19.7032	14.4068	7.33488	10.9848	13.8284	20.1263	24.5906	8.75106	6.62957	11.7249	8.97275	9.37762	11.3358	10.0624	22.726	6.86315	11.0255	13.2233	6.29399	16.5006	10.2484	17.8042	23.5177	22.2636	17.1948	20.0073	19.0205
ENSMUSG00000006021	Kptn	9.78689	-0.0411669	0.243491	-0.169069	0.865742	0.936039	29.5839	0.101706	0.150885	0.674064	0.50027	0.753473	5.26039	-0.0139171	0.31279	-0.0444935	0.964511	0.989941	9.5512	6.59983	12.6451	6.30502	13.6065	10.4784	12.9233	8.29701	5.29639	8.19686	14.5851	6.62957	3.9083	10.0943	9.37762	6.61256	9.05616	19.0605	15.6872	5.51274	15.2576	7.55278	10.7889	6.83227	34.2388	36.9563	33.3954	19.2178	26.6764	24.0259
ENSMUSG00000006024	Napa	154.257	-0.00202516	0.0684723	-0.0295764	0.976405	0.989397	201.501	-0.049546	0.0629403	-0.787189	0.431171	0.709553	223.02	0.054701	0.0599344	0.91268	0.361411	0.690335	145.391	149.321	130.849	169.447	159.276	160.32	173.172	143.123	137.706	176.233	154.602	152.48	136.79	144.686	141.517	138.864	151.942	148.085	151.97	195.702	143.421	186.302	152.314	157.996	177.357	186.462	206.366	224.544	206.742	201.217
ENSMUSG00000006050	Sra1	105.813	0.00243127	0.0745198	0.0326259	0.973973	0.988049	195.978	0.0402996	0.0584917	0.688979	0.490836	0.747835	154.497	-0.0168161	0.0616292	-0.272859	0.784962	0.924137	100.818	106.422	111.057	101.668	101.648	103.736	111.787	107.861	80.5051	147.544	94.0739	114.912	92.4964	117.767	109.121	90.6865	98.6115	102.633	93.1428	119.902	114.941	119.586	104.081	93.9437	184.205	225.938	209.791	186.109	181.177	198.213
ENSMUSG00000006056	Calcoco2	#N/A	#N/A	#N/A	#N/A	#N/A	#N/A	#N/A	#N/A	#N/A	#N/A	#N/A	#N/A	8.46771	-0.837369	0.263819	-3.17402	0.00150342	0.0348102	0	0	0	0	0	0	0	0.691418	0	0	0	0	0	0	0	0	0	0	0	0	0	0	0	0	0	0	0.856292	0	0	0
ENSMUSG00000006057	Atp5g1	650.907	0.276113	0.0800319	3.45004	0.000560506	0.00674272	1077.83	0.114521	0.0645396	1.77444	0.075991	0.353552	267.012	0.0627927	0.0533981	1.17594	0.239621	0.574148	706.789	709.482	577.826	721.136	766.764	760.732	765.06	807.576	671.582	627.06	682.583	755.771	504.171	620.241	720.371	639.529	399.477	486.042	575.524	531.979	572.669	647.022	684.142	685.789	1173.71	1170	1263.89	1029.67	1212.67	1091.17
ENSMUSG00000006058	Snf8	98.1038	-0.0675163	0.089927	-0.75079	0.452779	0.665555	170.004	-0.108286	0.0669336	-1.61781	0.105704	0.400873	127.294	-0.0855433	0.0688367	-1.2427	0.213979	0.545385	89.1446	103.122	81.9182	110.338	80.038	90.1143	93.0478	114.084	86.8608	98.3623	108.659	92.8139	65.1383	106.551	99.7437	103.912	87.5429	101.9	111.771	113.011	133.25	103.221	88.215	91.3816	136.27	156.225	151.564	164.868	156.724	193.208
ENSMUSG00000006095	Tbcb	115.208	0.0457015	0.0792927	0.576365	0.564368	0.753428	671.746	-0.0726643	0.0494287	-1.47008	0.141539	0.449992	196.349	-0.0692095	0.062932	-1.09975	0.271441	0.609412	108.247	104.772	122.053	127.677	120.057	133.076	115.017	129.987	96.3943	122.953	118.869	106.073	82.0743	108.795	125.319	136.03	80.4992	115.829	113.732	121.28	117.992	118.327	122.486	117.003	593.701	671.094	648.213	764.665	626.896	709.764
ENSMUSG00000006127	Inpp5k	38.795	-0.368441	0.129775	-2.83907	0.00452449	0.0322703	121.238	0.0999064	0.0738069	1.35362	0.175858	0.486806	130.533	-0.107395	0.0889375	-1.20754	0.227225	0.559215	28.6536	32.1742	42.8833	33.1013	40.8194	40.8658	37.4776	33.1881	21.1855	40.9843	30.6287	22.0986	50.8079	45.9853	40.068	28.3395	56.3494	60.8469	42.1594	34.4546	46.79	40.2815	38.0784	42.7017	122.575	123.468	139.576	117.33	133.382	107.115
ENSMUSG00000006134	Crkl	#N/A	#N/A	#N/A	#N/A	#N/A	#N/A	4.68767	0.041633	0.319238	0.130414	0.896239	NA	#N/A	#N/A	#N/A	#N/A	#N/A	#N/A	3.18373	2.47494	2.19915	0.788127	0.80038	4.19136	0	2.07425	2.11855	0	1.45851	8.83942	1.30277	1.12159	0.852511	2.83395	2.01248	0.733096	0.980451	1.37818	2.03435	2.51759	0.63464	3.41614	4.79343	3.35967	2.56888	5.05731	6.66911	7.00754
ENSMUSG00000006143	Upk3bl	#N/A	#N/A	#N/A	#N/A	#N/A	#N/A	#N/A	#N/A	#N/A	#N/A	#N/A	#N/A	88.6818	1.5327	0.390069	3.92931	8.51896e-05	0.00524815	0	0	0	1.57625	0	0	1.29233	0	1.05928	4.09843	0	0	2.60553	0	0	0.944651	0	0.733096	2.94135	1.37818	0	0	0	2.5621	0	0	0.856292	1.01146	0	0
ENSMUSG00000006154	Eps8l1	12.2992	0.0185111	0.285856	0.0647567	0.948368	0.975777	33.1772	0.6381	0.290648	2.19544	0.0281321	0.243976	102.544	0.233079	0.127227	1.83199	0.0669524	0.319125	5.30622	9.07477	17.5932	11.0338	10.4049	13.6219	10.9848	10.3713	20.1263	4.09843	13.8558	19.8887	9.11936	15.7023	16.1977	7.55721	32.1997	3.66548	11.7654	20.6728	10.1717	12.588	3.1732	5.97824	41.7713	29.3971	41.102	28.3209	32.234	39.042
ENSMUSG00000006169	Clint1	908.534	-0.143499	0.0642644	-2.23295	0.025552	0.105806	320.529	0.0813859	0.0910732	0.893632	0.371519	0.66425	578.068	0.075398	0.056627	1.33148	0.18303	0.510455	1015.61	869.528	726.818	832.262	851.605	812.076	721.12	943.785	919.453	918.048	816.766	936.979	1000.52	1028.5	890.873	922.924	730.53	918.569	1041.24	1123.22	1039.55	920.181	777.434	1043.63	374.572	330.087	310.834	310.519	312.336	342.368
ENSMUSG00000006179	Prss16	8.09713	0.356038	0.246025	1.44716	0.147853	0.340218	#N/A	#N/A	#N/A	#N/A	#N/A	#N/A	31.4421	-0.0528958	0.137678	-0.384199	0.700831	0.891494	5.30622	5.77485	13.7447	11.8219	10.4049	8.38272	10.3386	8.98843	9.5335	4.09843	6.56329	13.2591	3.9083	5.60797	3.41004	8.50186	11.0686	7.33096	8.82406	8.26911	11.1889	3.77639	10.7889	3.41614	0	0	0	0	1.11152	0
ENSMUSG00000006191	Cdkal1	51.0453	-0.0251711	0.105833	-0.237837	0.812007	0.908505	104.751	0.116776	0.0861569	1.35539	0.175294	0.486069	56.8357	-0.0485283	0.109309	-0.443957	0.657073	0.873799	43.511	57.7485	57.1778	35.4657	45.6217	59.7269	60.7395	53.9306	50.8453	49.1812	49.5893	41.9873	48.2023	65.0524	61.3808	50.0665	38.2371	54.2491	57.8466	49.6146	54.9274	36.5051	52.0405	51.242	114.358	109.189	117.312	81.9284	106.706	129.139
ENSMUSG00000006200	Rhox6	#N/A	#N/A	#N/A	#N/A	#N/A	#N/A	#N/A	#N/A	#N/A	#N/A	#N/A	#N/A	2135.95	-0.212531	0.0742734	-2.86147	0.00421679	0.0674351	0	0.824979	0	0	0	2.09568	0	0	0	0	1.45851	0	0	0	0	0	0	0	0	0	2.03435	0	0	0	0	0	0	0	0	0
ENSMUSG00000006204	5430419D17Rik	#N/A	#N/A	#N/A	#N/A	#N/A	#N/A	#N/A	#N/A	#N/A	#N/A	#N/A	#N/A	#N/A	#N/A	#N/A	#N/A	#N/A	#N/A	0	0	0	0	0	0	0	0	0	0	0	0	0	0	0	0	0	0	0	0	0	0	0	0	0	0	0	0	0	0
ENSMUSG00000006205	Htra1	19.8005	-0.114928	0.165763	-0.693332	0.488101	0.69631	69.3513	-0.139062	0.0985359	-1.41128	0.158162	0.470643	825.595	-0.00551687	0.0673412	-0.0819241	0.934707	0.978993	11.6737	19.7995	13.7447	21.2794	25.6122	23.0525	20.0311	24.1996	25.4227	4.09843	20.4191	13.2591	20.8443	24.6751	28.9854	20.7823	20.1248	16.1281	27.4526	11.0255	19.3263	18.882	27.2895	17.0807	69.8471	63.8337	67.6471	67.7679	68.9141	63.0679
ENSMUSG00000006215	Zbtb17	14.4427	-0.0984133	0.194611	-0.505693	0.613072	0.789638	55.4872	0.284936	0.107415	2.65265	0.00798617	0.157719	15.7266	0.392741	0.185275	2.11977	0.0340254	0.218903	14.8574	17.3246	8.79658	5.51689	15.2072	11.5262	12.2771	12.4455	12.7113	28.689	13.1266	24.3084	13.0277	19.0671	17.9027	13.2251	12.0749	13.1957	15.6872	6.89092	18.3091	17.6232	13.3274	9.39437	71.2167	62.9938	52.2338	55.6304	44.4607	64.0689
ENSMUSG00000006216	Clcnkb	#N/A	#N/A	#N/A	#N/A	#N/A	#N/A	#N/A	#N/A	#N/A	#N/A	#N/A	#N/A	#N/A	#N/A	#N/A	#N/A	#N/A	#N/A	0	0	0	0	0	0	0	0	0	0	0	0	0	0	0	0	0	0	0	0	0	0	0	0	0	0	0	0	0	0
ENSMUSG00000006218	Fam131c	#N/A	#N/A	#N/A	#N/A	#N/A	#N/A	87.4099	0.0606333	0.110942	0.546531	0.584701	0.803891	#N/A	#N/A	#N/A	#N/A	#N/A	#N/A	1.06124	2.47494	0.549787	0.788127	0.80038	1.04784	0	0.691418	1.05928	0	0.729255	2.20986	0	0	0	4.72326	1.00624	2.19929	0.980451	0	0	2.51759	1.90392	0.854034	91.7599	84.8316	125.019	107.215	91.1444	95.1023
ENSMUSG00000006219	Fblim1	123.211	-0.0559728	0.0871175	-0.642498	0.52055	0.720308	112.927	0.0159331	0.0719269	0.221518	0.824689	0.93192	358.979	-0.210349	0.0699309	-3.00796	0.00263009	0.0494707	136.901	122.097	116.555	123.736	100.048	134.124	100.802	100.947	138.765	135.248	119.598	139.221	83.377	112.159	149.189	136.974	129.805	133.423	135.302	111.633	101.717	112.033	140.255	142.624	115.727	97.4304	104.468	105.192	121.155	119.128
ENSMUSG00000006221	Hspb7	83.1901	0.138301	0.120438	1.14832	0.250838	0.470925	#N/A	#N/A	#N/A	#N/A	#N/A	#N/A	408.922	-0.163756	0.0849239	-1.92826	0.0538226	0.280823	91.2671	88.2727	76.9701	101.668	97.6464	114.215	85.2938	71.216	86.8608	61.4765	75.1133	90.6041	83.377	87.4843	80.9885	87.8526	56.3494	60.1138	88.2406	82.6911	76.288	83.0806	125.659	43.5557	0	0	1.71258	4.04585	0	0
ENSMUSG00000006235	Epor	#N/A	#N/A	#N/A	#N/A	#N/A	#N/A	#N/A	#N/A	#N/A	#N/A	#N/A	#N/A	#N/A	#N/A	#N/A	#N/A	#N/A	#N/A	1.06124	0	5.49787	0	1.60076	0	0	0.691418	1.05928	0	1.45851	0	3.9083	1.12159	1.70502	1.8893	2.01248	0	0	0	1.01717	0	0	0	0	0	0	0	0	0
ENSMUSG00000006241	Ccdc159	#N/A	#N/A	#N/A	#N/A	#N/A	#N/A	#N/A	#N/A	#N/A	#N/A	#N/A	#N/A	#N/A	#N/A	#N/A	#N/A	#N/A	#N/A	1.06124	1.64996	1.09957	0.788127	0.80038	3.14352	1.29233	1.38284	4.23711	4.09843	0.729255	0	0	0	1.70502	0	1.00624	0.733096	1.9609	0	0	1.2588	0.63464	0	0	1.67983	0	0	2.22304	0
ENSMUSG00000006262	Mob1b	104.6	-0.196466	0.0881828	-2.22794	0.0258847	0.106788	86.0913	-0.0759896	0.110896	-0.685233	0.493197	0.748564	149.405	0.0673927	0.0635016	1.06128	0.288564	0.626482	104.002	97.3475	107.208	84.3296	80.8384	116.31	80.7707	86.4272	85.8015	127.051	115.222	95.0238	100.313	120.011	116.794	119.026	146.911	118.028	105.889	97.8511	95.6143	109.515	92.0228	107.608	65.7385	78.9522	86.4855	105.192	83.3638	72.0776
ENSMUSG00000006269	Atp6v1b1	#N/A	#N/A	#N/A	#N/A	#N/A	#N/A	#N/A	#N/A	#N/A	#N/A	#N/A	#N/A	#N/A	#N/A	#N/A	#N/A	#N/A	#N/A	0	0	0	0.788127	0	1.04784	0	0	0	0	0	4.41971	0	0	0	0	0	0	0	0	0	0	0	0	0	0.839917	3.42517	0	0	1.00108
ENSMUSG00000006270	Vax1	#N/A	#N/A	#N/A	#N/A	#N/A	#N/A	#N/A	#N/A	#N/A	#N/A	#N/A	#N/A	#N/A	#N/A	#N/A	#N/A	#N/A	#N/A	0	0	0	0	0	0	0	0	0	0	0	0	0	0	0	0	0	0	0	0	0	0	0	0	0.684776	0	1.71258	2.02292	0	1.00108
ENSMUSG00000006273	Atp6v1b2	1095.49	-0.159344	0.054252	-2.93711	0.00331287	0.0256707	1545.66	-0.155699	0.092377	-1.68547	0.0918973	0.378369	1176.04	-0.0106842	0.0506265	-0.211039	0.832857	0.941702	1059.12	983.375	988.516	1168.79	1003.68	1074.04	890.416	989.419	1025.38	1077.89	1090.97	1065.15	1142.53	1170.94	1086.1	1037.23	1079.7	1177.35	1157.91	1336.84	1088.38	1251.24	931.017	1411.72	1380.51	1508.49	1411.17	1719.48	1340.49	1463.57
ENSMUSG00000006276	Eps15l1	16.4343	-0.0899876	0.189707	-0.474351	0.63525	0.806212	40.3661	0.115521	0.170077	0.679228	0.496993	0.751751	22.059	-0.168309	0.193251	-0.870935	0.383789	0.708277	18.0412	16.4996	19.7923	14.9744	10.4049	19.909	12.2771	15.2112	10.5928	24.5906	17.5021	11.0493	15.6332	25.7967	13.6402	15.1144	15.0936	18.3274	17.6481	20.6728	10.1717	23.9171	6.98104	20.4968	47.9343	62.1539	35.9643	37.4241	25.5649	36.0388
ENSMUSG00000006281	Tep1	68.2793	-0.49768	0.10451	-4.76202	1.91662e-06	7.36848e-05	8.97907	0.146563	0.239774	0.611257	0.54103	NA	21.0849	0.0407757	0.159304	0.255961	0.797981	0.929217	72.1647	49.4987	59.9267	48.0758	59.2281	62.8704	54.2779	51.1649	54.0232	49.1812	56.1526	61.876	100.313	74.0252	71.6109	62.347	83.5179	109.231	96.0842	75.8001	91.5456	61.6811	67.2718	66.6146	7.53253	7.55925	14.557	8.09169	11.1152	11.0118
ENSMUSG00000006288	Ttc5	5.82114	0.276133	0.290739	0.949761	0.342234	0.568459	26.6491	-0.0986039	0.160807	-0.613181	0.539757	0.776766	8.69956	-0.198064	0.237003	-0.835702	0.403323	0.722891	7.42871	6.59983	5.49787	5.51689	4.0019	6.28704	3.23083	5.53134	9.5335	16.3937	8.0218	0	7.8166	8.97275	3.41004	5.66791	5.0312	3.66548	5.8827	2.75637	4.06869	7.55278	5.07712	1.70807	19.8585	20.9979	29.9702	21.2407	22.2304	25.0269
ENSMUSG00000006289	Osgep	46.243	0.0716026	0.113428	0.631263	0.527869	0.725858	95.2946	-0.0244418	0.0862321	-0.283442	0.776838	0.90951	37.0234	0.183327	0.121695	1.50645	0.131952	0.436267	49.8785	43.7239	48.931	54.3808	68.0323	44.0093	49.1086	56.0048	42.3711	36.8859	38.6505	28.7281	28.6609	56.0797	52.0031	47.2326	47.2933	38.121	48.0421	38.5892	47.8071	50.3519	44.4248	50.388	87.6513	86.5114	117.312	95.0774	80.0293	121.13
ENSMUSG00000006299	Aamp	506.169	0.0761038	0.0526236	1.44619	0.148124	0.340506	798.044	-0.258596	0.0797443	-3.24282	0.00118354	0.0670139	1163.71	0.00954396	0.0610394	0.156357	0.875751	0.956753	526.377	511.487	436.53	567.452	497.036	505.059	484.624	528.243	585.78	577.879	494.435	539.205	458.574	533.879	508.096	546.953	460.858	432.526	473.558	508.55	500.449	451.908	474.076	542.311	659.439	640.857	570.29	950.774	654.684	706.761
ENSMUSG00000006301	Tmbim1	144.252	-0.0238456	0.0636421	-0.374683	0.707897	0.851492	32.4921	-0.23103	0.126381	-1.82805	0.0675422	0.339085	667.32	-0.152457	0.0428355	-3.55913	0.000372083	0.0140763	134.778	131.172	125.901	142.651	143.268	158.224	141.51	136.209	148.299	139.347	155.331	163.529	157.635	146.929	126.172	125.639	126.786	147.352	148.048	152.978	158.679	148.538	142.794	159.704	24.6519	28.5572	28.2576	29.3324	36.6801	34.0366
ENSMUSG00000006304	Arpc2	2589.46	-0.0815266	0.0594595	-1.37113	0.170335	0.371776	2940.27	-0.0323776	0.046556	-0.695454	0.486771	0.74633	4262.16	-0.101988	0.0348324	-2.92796	0.00341197	0.0591262	2672.21	2723.25	2127.12	2548.02	2551.61	2489.67	2242.19	2268.54	2510.49	2832.02	2270.9	2978.89	2992.45	2540.41	2483.36	2323.84	2815.46	2449.27	3009.98	2797.71	2697.54	2943.07	2501.12	2366.53	3062.32	2761.65	2597.13	2829.06	2667.64	2729.94
ENSMUSG00000006307	Kmt2b	49.8914	-0.148729	0.130384	-1.1407	0.253994	0.474181	111.315	0.0280661	0.0853338	0.328897	0.742233	0.891358	66.425	0.140554	0.101637	1.38291	0.166693	0.48699	40.3273	46.1988	65.4246	40.1945	42.4202	33.5309	66.555	42.8679	60.3788	45.0827	39.3798	44.1971	70.3494	49.3501	57.1182	41.5647	57.3557	72.5765	45.1007	42.7237	44.7556	40.2815	53.9444	55.5122	99.9773	108.349	124.162	114.295	133.382	118.127
ENSMUSG00000006310	Zbtb32	#N/A	#N/A	#N/A	#N/A	#N/A	#N/A	#N/A	#N/A	#N/A	#N/A	#N/A	#N/A	5.43625	0.177369	0.313987	0.564895	0.572145	0.831143	1.06124	0	0	0.788127	0.80038	0	0.646165	1.38284	1.05928	0	0	0	0	0	0	0	1.00624	0	0	0	0	0	0	0	0	0	0	0	0	0
ENSMUSG00000006311	Etv2	#N/A	#N/A	#N/A	#N/A	#N/A	#N/A	#N/A	#N/A	#N/A	#N/A	#N/A	#N/A	#N/A	#N/A	#N/A	#N/A	#N/A	#N/A	0	0	0	0	0	0	0	0.691418	0	0	0	0	0	0	0	0.944651	0	0.733096	0	0	0	0	0	0.854034	0.684776	0	0	1.01146	0	0
ENSMUSG00000006313	Upk1a	5.75103	0.065235	0.307855	0.211902	0.832184	0.919213	#N/A	#N/A	#N/A	#N/A	#N/A	#N/A	13.568	0.301116	0.664574	0.453097	0.650479	0.87209	4.24498	4.94987	2.74893	4.72876	2.40114	6.28704	6.46165	5.53134	4.23711	20.4922	6.56329	8.83942	5.21106	5.60797	4.26255	4.72326	1.00624	6.59786	6.86315	4.13455	6.10304	0	5.71176	10.2484	2.05433	1.67983	0.856292	2.02292	2.22304	4.00431
ENSMUSG00000006315	Tmem147	179.104	0.191775	0.0695008	2.75932	0.00579224	0.0381905	426.08	0.0590375	0.0650414	0.90769	0.364042	0.65801	198.859	0.151689	0.074362	2.03987	0.0413633	0.244933	145.391	185.62	183.629	196.244	197.694	190.707	190.619	208.117	187.492	196.725	190.336	227.615	127.671	152.537	179.027	170.037	160.998	162.747	149.028	147.466	187.16	211.478	175.161	174.223	442.365	471.193	536.039	367.161	489.068	424.457
ENSMUSG00000006333	Rps9	3462.65	0.244038	0.0462172	5.28024	1.29014e-07	8.39951e-06	5689.31	0.0856083	0.0527952	1.62152	0.104906	0.399007	1735.08	0.164525	0.0620354	2.65212	0.0079988	0.0988572	3627.34	3497.91	3582.41	3738.88	4263.63	3719.83	4130.93	3980.49	3914.03	3934.49	3076.73	3579.97	3251.7	3162.89	3130.42	3370.52	3505.74	3024.02	2872.72	3040.28	3013.88	3324.48	3188.43	3156.51	5414.52	5906.3	5779.11	6600.8	6165.59	6569.07
ENSMUSG00000006335	Tfpt	15.7046	0.117449	0.166533	0.705259	0.480649	0.690535	60.087	-0.162566	0.0970762	-1.67462	0.0940082	0.381409	27.9996	0.0295927	0.138942	0.212986	0.831338	0.941303	18.0412	16.4996	17.0434	16.5507	20.0095	8.38272	17.4465	19.3597	16.9484	8.19686	17.5021	17.6788	14.3304	13.4591	19.6077	14.1698	8.04992	17.5943	18.6286	16.5382	15.2576	10.0704	15.866	19.6428	60.2603	56.2744	47.096	54.6189	56.6874	70.0754
ENSMUSG00000006342	Susd2	58.7662	-0.311671	0.0933841	-3.33752	0.000845301	0.00926541	22.9802	-0.177503	0.155752	-1.13965	0.254432	0.558298	71.0951	0.115098	0.120198	0.957573	0.338278	0.671556	43.511	61.8734	45.6323	62.262	55.2262	38.7701	51.0471	55.3134	47.6675	57.378	56.8819	53.0365	62.5328	74.0252	67.3483	67.0702	59.3682	63.7793	74.5142	71.6656	55.9445	64.1987	62.1947	58.9283	24.6519	25.1975	23.9762	14.1605	21.1188	27.0291
ENSMUSG00000006344	Ggt5	14.7783	0.0309245	0.196884	0.157069	0.87519	0.940915	8.36531	0.0609728	0.272239	0.223968	0.822782	NA	12.382	0.241517	0.331219	0.729175	0.465894	0.767299	13.7962	13.1997	21.9915	11.0338	16.808	25.1482	20.6773	11.0627	8.47422	8.19686	16.0436	8.83942	16.936	13.4591	13.6402	13.2251	18.1123	22.726	7.8436	16.5382	10.1717	17.6232	17.1353	11.9565	5.47821	15.9584	9.41921	4.04585	14.4497	4.00431
ENSMUSG00000006345	Ggt1	233.745	-0.547272	0.0946251	-5.78358	7.31269e-09	7.40182e-07	#N/A	#N/A	#N/A	#N/A	#N/A	#N/A	214.871	-0.528869	0.0885982	-5.9693	2.38274e-09	2.00002e-06	178.289	188.095	195.174	208.066	203.297	182.324	155.726	199.82	172.662	147.544	174.292	271.812	235.801	260.21	257.458	210.657	304.891	369.48	324.529	336.277	276.671	300.853	217.047	238.275	4.79343	4.19958	11.1318	6.06877	5.55759	4.00431
ENSMUSG00000006356	Crip2	160.944	0.265116	0.102913	2.5761	0.00999204	0.0567544	1535.97	0.00134127	0.0589942	0.0227357	0.981861	0.992904	1371.87	-0.0517576	0.0565379	-0.915449	0.359956	0.689248	145.391	162.521	167.685	189.939	234.511	155.08	208.065	205.351	179.018	106.559	174.292	167.949	155.029	134.591	150.042	165.314	129.805	133.423	176.481	139.197	153.593	95.6686	203.719	128.959	1501.71	1565.61	1737.42	1641.6	1701.73	1516.63
ENSMUSG00000006360	Crip1	209.623	-0.507731	0.0984777	-5.15579	2.52559e-07	1.47394e-05	14.7026	-0.0468789	0.194937	-0.240482	0.809956	0.925584	450.238	-0.346582	0.0916202	-3.78281	0.000155068	0.0078292	178.289	163.346	136.347	194.667	187.289	178.133	159.603	194.288	152.536	196.725	161.165	183.418	203.232	235.535	179.027	249.388	350.172	318.163	252.956	278.393	249.207	231.619	184.046	212.654	10.2716	15.1185	12.8444	19.2178	7.78062	14.0151
ENSMUSG00000006362	Cbfa2t3	126.57	-0.245261	0.0752828	-3.25786	0.00112255	0.0114134	427.943	0.045515	0.0530303	0.858283	0.390736	0.68151	55.5974	0.181251	0.101548	1.78488	0.0742807	0.336342	112.492	113.022	107.758	97.7278	116.856	132.028	126.648	109.244	97.4535	106.559	126.89	148.06	156.332	124.497	115.089	128.473	153.955	159.082	151.97	126.793	122.061	133.433	130.736	140.062	428.67	390.561	446.984	448.077	399.035	443.477
ENSMUSG00000006369	Fbln1	140.255	-0.15192	0.0724466	-2.09699	0.0359947	0.134403	90.3699	0.174867	0.0843259	2.07371	0.0381067	0.270066	439.485	0.0812445	0.0917821	0.88519	0.376054	0.702334	135.839	123.747	125.901	130.041	132.063	129.932	139.572	131.369	144.062	155.74	134.183	119.332	134.185	134.591	156.862	152.089	147.917	187.672	153.931	173.651	117.992	137.209	147.236	120.419	73.271	90.711	91.6232	109.238	107.817	95.1023
ENSMUSG00000006373	Pgrmc1	95.0323	-0.135698	0.0853666	-1.58959	0.111928	0.284787	380.734	-0.136863	0.0886217	-1.54435	0.122503	0.426398	245.074	-0.164693	0.0826781	-1.99198	0.0463735	0.25939	97.6345	95.6975	90.7148	91.4228	79.2376	96.4013	89.817	76.7474	97.4535	98.3623	81.6766	90.6041	117.249	90.8491	110.826	96.3544	112.699	87.2384	96.0842	114.389	80.3567	123.362	75.5222	89.6735	270.486	297.331	270.588	401.55	341.236	426.459
ENSMUSG00000006378	Gcat	254.37	0.172563	0.0714228	2.41608	0.0156888	0.0775301	37.882	0.0612363	0.123426	0.496138	0.619797	0.826153	28.246	0.0847327	0.16351	0.518212	0.60431	0.846228	254.699	246.669	246.304	297.124	290.538	273.486	277.205	281.407	258.464	266.398	259.615	278.442	251.434	253.48	236.998	221.993	168.042	226.527	248.054	219.131	261.414	329.805	237.99	218.633	40.4018	36.9563	43.6709	30.3438	23.3419	39.042
ENSMUSG00000006386	Tek	19.2821	0.267704	0.157858	1.69585	0.0899134	0.246648	35.0272	0.178913	0.1319	1.35643	0.174963	0.486069	27.5136	0.252772	0.160955	1.57045	0.116311	0.414557	26.5311	24.7494	21.9915	29.1607	20.0095	14.6698	20.6773	22.1254	16.9484	20.4922	25.5239	8.83942	15.6332	13.4591	21.3128	19.8377	19.1186	19.7936	14.7068	12.4037	20.3435	15.1056	24.751	14.5186	36.2931	33.5967	40.2457	40.4585	38.9031	35.0377
ENSMUSG00000006389	Mpl	#N/A	#N/A	#N/A	#N/A	#N/A	#N/A	#N/A	#N/A	#N/A	#N/A	#N/A	#N/A	#N/A	#N/A	#N/A	#N/A	#N/A	#N/A	0	0	0.549787	0	0	0	0	0	0	0	0	0	0	0	0	0	0	0	0	0	0	0	0	0	0	0.839917	0	0	0	0
ENSMUSG00000006390	Elovl1	266.254	0.0489483	0.0693989	0.705318	0.480612	0.690535	45.5653	0.0412462	0.112161	0.367741	0.713067	0.875886	364.931	0.0374167	0.0679941	0.550294	0.582118	0.835228	258.944	249.144	298.534	284.514	272.93	248.338	271.389	279.333	241.515	270.496	263.99	318.219	182.387	234.413	252.343	251.277	267.66	335.025	250.015	261.855	273.62	263.089	255.125	304.89	47.2495	45.3555	63.3656	34.3897	40.0146	51.0549
ENSMUSG00000006392	Med8	181.879	0.0751078	0.0650172	1.1552	0.248009	0.467511	397.399	0.123306	0.0638195	1.9321	0.0533474	0.310713	284.433	0.0838728	0.05701	1.47119	0.141239	0.449806	192.085	179.02	211.668	219.099	206.498	169.75	184.803	191.523	159.951	127.051	170.646	209.936	157.635	153.658	181.585	191.764	173.073	184.74	196.09	191.568	181.057	188.82	177.699	164.829	397.855	420.798	476.098	338.84	479.064	443.477
ENSMUSG00000006395	Hyi	140.333	-0.00949821	0.115516	-0.0822243	0.934468	0.96979	167.828	0.065315	0.0912273	0.715959	0.474017	0.739053	164.702	0.270764	0.098974	2.73571	0.00622453	0.0851278	122.043	97.3475	203.971	116.643	140.867	128.884	145.387	182.534	131.35	127.051	146.58	130.381	99.0102	124.497	146.632	140.753	158.986	195.003	152.95	137.818	130.198	110.774	116.774	181.055	185.574	210.819	205.51	134.524	216.746	163.176
ENSMUSG00000006398	Cdc20	89.5852	0.115786	0.0847487	1.36623	0.171868	0.373987	47.2896	-0.0205221	0.121709	-0.168617	0.866098	0.949055	9.34193	0.0384135	0.231411	0.165997	0.868159	0.954279	93.3896	94.0476	94.0135	94.5753	112.854	64.9661	90.4631	100.947	94.2757	127.051	75.8425	88.3942	74.2577	94.2139	98.0387	79.3507	84.5242	95.3024	79.4165	63.3965	89.5112	83.0806	88.8496	88.8195	49.3039	46.1954	45.3835	60.6877	40.0146	48.0517
ENSMUSG00000006403	Adamts4	21.4076	0.238727	0.199513	1.19655	0.231483	0.450043	57.7987	0.253405	0.109255	2.3194	0.0203734	0.211604	196.157	-0.261475	0.110535	-2.36555	0.0180034	0.157121	30.7761	31.3492	19.7923	20.4913	25.6122	11.5262	23.9081	22.8168	20.1263	4.09843	39.3798	24.3084	20.8443	17.9455	35.8054	30.2288	16.0998	12.4626	21.5699	13.7818	17.2919	13.8468	26.0202	13.6645	76.6949	64.6736	65.0782	66.7565	61.1335	48.0517
ENSMUSG00000006411	Nectin4	#N/A	#N/A	#N/A	#N/A	#N/A	#N/A	6.93477	-0.169147	0.266603	-0.634451	0.525786	NA	7.61679	0.292624	0.300976	0.972248	0.330927	0.665521	1.06124	3.29991	0.549787	0.788127	1.60076	3.14352	1.29233	0.691418	4.23711	4.09843	0.729255	0	1.30277	2.24319	1.70502	1.8893	2.01248	1.46619	0.980451	1.37818	1.01717	0	1.90392	2.5621	5.47821	9.23909	3.42517	9.10315	6.66911	4.00431
ENSMUSG00000006412	Pfdn2	232.454	0.181506	0.0629896	2.88152	0.00395767	0.0293004	946.834	-0.133321	0.0681861	-1.95526	0.0505528	0.304821	265.315	0.067329	0.0564861	1.19196	0.233279	0.566099	243.025	255.743	233.659	267.963	250.519	232.621	222.927	204.66	276.471	278.693	237.008	274.022	212.351	197.4	200.34	238.997	244.516	203.801	203.934	198.459	196.314	280.712	222.124	201.552	833.372	937.347	761.243	1124.75	790.289	943.015
ENSMUSG00000006418	Rnf114	81.4134	-0.326659	0.114365	-2.85629	0.00428623	0.0309048	122.455	-0.0509783	0.125835	-0.40512	0.685389	0.86395	121.712	-0.18413	0.0846561	-2.17503	0.0296275	0.203696	53.0622	65.9983	64.325	76.4483	68.0323	75.4445	62.678	79.513	88.9793	77.8702	79.4888	75.1351	85.9826	79.6332	63.9383	73.6828	121.755	109.964	102.947	118.524	73.2365	103.221	64.0986	89.6735	114.358	121.788	92.4795	138.57	113.375	102.11
ENSMUSG00000006423	C330007P06Rik	23.2771	0.186059	0.149265	1.2465	0.21258	0.426609	41.5616	-0.038276	0.116145	-0.329553	0.741738	0.891326	35.6876	-0.0504822	0.123977	-0.407191	0.683868	0.88484	22.2861	23.9244	28.0391	22.8557	16.808	23.0525	36.1853	25.5825	23.3041	12.2953	18.2314	44.1971	15.6332	23.5535	21.3128	22.6716	15.0936	24.1922	19.609	28.9419	24.4122	25.1759	21.5778	19.6428	34.9236	39.4761	36.8205	46.5272	38.9031	41.0442
ENSMUSG00000006435	Neurl1a	18.5753	0.227525	0.16758	1.35771	0.174556	0.377616	224.98	0.074043	0.0847555	0.873607	0.382332	0.674397	7.39605	0.293672	0.277219	1.05935	0.289441	0.627472	23.3474	14.0246	25.84	17.3388	18.4087	13.6219	21.9696	17.2854	27.5412	16.3937	28.4409	15.469	14.3304	17.9455	17.9027	19.8377	23.1435	21.2598	12.7459	11.0255	12.2061	16.3644	22.2124	17.0807	236.932	217.538	280.007	234.659	250.091	235.253
ENSMUSG00000006442	Srm	158.536	0.441546	0.111033	3.97673	6.98691e-05	0.00127857	770.978	0.0712797	0.065473	1.08869	0.276291	0.581401	125.741	0.164304	0.0919884	1.78614	0.0740766	0.336098	179.35	151.796	158.339	182.846	240.114	209.568	224.219	192.906	171.603	159.839	156.061	163.529	126.368	112.159	127.877	184.207	133.83	113.63	101.967	93.7165	133.25	127.139	191.661	168.245	764.21	805.48	927.364	775.791	815.854	803.865
ENSMUSG00000006445	Epha2	8.64452	-0.201655	0.240097	-0.839891	0.400969	0.62227	#N/A	#N/A	#N/A	#N/A	#N/A	#N/A	7.5998	-0.351506	0.302614	-1.16157	0.245412	0.580568	7.42871	14.0246	9.34637	3.94064	4.80228	11.5262	5.16932	4.83992	6.35566	8.19686	7.29255	15.469	7.8166	12.3375	5.11506	7.55721	11.0686	6.59786	6.86315	13.7818	9.15456	12.588	7.61568	8.54034	0.684776	0.839917	0	3.03438	3.33455	0
ENSMUSG00000006456	Rbm14	69.4532	0.128931	0.0973692	1.32414	0.185456	0.392737	138.543	0.0139955	0.0854105	0.163861	0.86984	0.950932	41.3419	-0.148141	0.111648	-1.32686	0.184556	0.510838	60.491	76.723	67.074	67.7789	77.6369	71.2531	86.5862	61.5362	56.1417	73.7718	91.1569	77.3449	83.377	70.6604	65.6433	55.7344	73.4555	52.0498	63.7293	55.1274	77.3052	73.0102	66.6372	62.3445	103.401	139.426	147.282	168.914	117.821	129.139
ENSMUSG00000006457	Actn3	#N/A	#N/A	#N/A	#N/A	#N/A	#N/A	#N/A	#N/A	#N/A	#N/A	#N/A	#N/A	#N/A	#N/A	#N/A	#N/A	#N/A	#N/A	0	0.824979	0.549787	0.788127	0	0	1.9385	1.38284	1.05928	0	0	2.20986	1.30277	1.12159	0.852511	1.8893	2.01248	2.93238	1.9609	0	0	1.2588	0.63464	2.5621	4.10865	4.19958	4.28146	7.08023	6.66911	2.00215
ENSMUSG00000006462	A530013C23Rik	#N/A	#N/A	#N/A	#N/A	#N/A	#N/A	#N/A	#N/A	#N/A	#N/A	#N/A	#N/A	#N/A	#N/A	#N/A	#N/A	#N/A	#N/A	2.12249	0	0.549787	0.788127	2.40114	0	0.646165	2.07425	0	4.09843	2.18776	2.20986	1.30277	1.12159	0	2.83395	3.01872	2.93238	1.9609	4.13455	2.03435	2.51759	1.26928	3.41614	0	0.839917	1.71258	0	0	0
ENSMUSG00000006463	Zdhhc24	16.2655	-0.337039	0.17048	-1.977	0.0480421	0.1626	55.2995	-0.0617973	0.095848	-0.644743	0.519094	0.76467	38.2114	-0.0543355	0.111756	-0.486197	0.626828	0.858022	14.8574	12.3747	16.4936	17.3388	13.6065	11.5262	18.0926	15.2112	9.5335	12.2953	15.3144	11.0493	15.6332	17.9455	10.2301	14.1698	18.1123	19.0605	20.5895	28.9419	23.395	20.1408	19.0392	15.3726	51.3582	48.7152	59.0841	50.5731	54.4644	52.056
ENSMUSG00000006464	Bbs1	6.48079	-0.0452402	0.266171	-0.169967	0.865036	0.935631	62.611	0.0224478	0.0968922	0.231678	0.816788	0.928762	#N/A	#N/A	#N/A	#N/A	#N/A	#N/A	8.48996	3.29991	7.14722	4.72876	7.20342	3.14352	6.46165	7.6056	5.29639	12.2953	6.56329	6.62957	9.11936	7.85116	6.82008	6.61256	4.02496	3.66548	3.9218	6.89092	6.10304	3.77639	10.1542	7.6863	49.9886	70.553	49.6649	62.7106	60.022	61.0657
ENSMUSG00000006469	Slc34a3	48.618	-0.711758	0.153564	-4.63493	3.57055e-06	0.000121737	#N/A	#N/A	#N/A	#N/A	#N/A	#N/A	#N/A	#N/A	#N/A	#N/A	#N/A	#N/A	37.1436	32.9991	34.0868	52.0164	32.8156	36.6744	26.4928	35.2623	30.719	49.1812	46.6723	30.938	42.9913	62.8092	32.3954	44.3986	68.4243	91.6369	43.1398	89.582	55.9445	79.3042	44.4248	66.6146	0	0	0	0	0	0
ENSMUSG00000006471	Ndor1	30.2845	-0.220579	0.124688	-1.76905	0.0768859	0.223014	43.1307	0.178831	0.120169	1.48817	0.136707	0.444092	47.191	0.0019114	0.127043	0.0150453	0.987996	0.996251	27.5924	28.0493	26.9395	33.1013	25.6122	23.0525	32.9544	26.9653	26.4819	20.4922	26.9824	33.1478	36.4775	33.6478	29.8379	29.2842	35.2184	37.3879	38.2376	39.9674	35.6011	30.2111	27.2895	22.2049	51.3582	36.9563	41.9583	36.4126	48.9068	44.0474
ENSMUSG00000006476	Nsmf	19.7416	0.137662	0.155188	0.88707	0.375041	0.600251	315.031	-0.0136215	0.0648902	-0.209916	0.833733	0.936532	21.1662	0.0923245	0.16483	0.560118	0.575399	0.832588	16.9799	20.6245	26.3898	18.9151	23.211	22.0046	21.9696	22.8168	21.1855	12.2953	18.9606	22.0986	16.936	13.4591	20.4603	17.9484	27.1685	27.1245	17.6481	16.5382	15.2576	13.8468	25.3856	14.5186	296.508	344.366	324.535	280.175	314.559	282.304
ENSMUSG00000006488	Prl7a1	#N/A	#N/A	#N/A	#N/A	#N/A	#N/A	#N/A	#N/A	#N/A	#N/A	#N/A	#N/A	223.43	-0.450294	0.151907	-2.96427	0.00303401	0.0544742	0	0	0	0	0	0	0	0	0	0	0	0	0	0	0	0	0	0	0	0	0	0	0	0	0	0	0	0	0	0
[truncated: 46,629 more rows]
[truncated: 41 more columns]

## Sheet: S2 RNASeq raw counts HTSeq
Column1	GF-A1-int	GF-A2-int	GF-B1-int	GF-B3-int	GF-C1-int	GF-C3-int	GF-D1-int	GF-D3-int	GF-E1-int	GF-E2-int	GF-F1-int	GF-F2-int	SPF-B1-int	SPF-B4-int	SPF-C1-int	SPF-C2-int	SPF-D1-int	SPF-D2-int	SPF-E1-int	SPF-E3-int	SPF-F1-int	SPF-F4-int	SPF-G1-int	SPF-G3-int	GF-A1-bra	GF-A2-bra	GF-B3-bra	GF-C1-bra	GF-C3-bra	GF-D1-bra	GF-D3-bra	GF-E1-bra	GF-E2-bra	GF-F1-bra	GF-F2-bra	SPF-B1-bra	SPF-B4-bra	SPF-C1-bra	SPF-C2-bra	SPF-D1-bra	SPF-D2-bra	SPF-E1-bra	SPF-E3-bra	SPF-F1-bra	SPF-F4-bra	SPF-G1-bra	SPF-G3-bra	GF-A1-pla	GF-A2-pla
[truncated: 47,646 more rows]
[truncated: 22 more columns]

[truncated: 6 more sheets: S3 RNASeq DE male vs female, S4 ORA gprofiler DE, S5a GSEA MOUSE HALLMARK, S5b GSEA C2 C7, S6 Metabolites, S7 Associations overview]
